# Supplementary material for: Trained ILCs confer adaptive immunity-independent protection against influenza
Source: J Virol. 2025 Aug 4;99(9):e00532-25. doi: 10.1128/jvi.00532-25 (PMC12455922; doi:10.1128/jvi.00532-25)
Supplement: Table S1 — DEGs in ILC1. [file jvi.00532-25-s0007.xlsx]

## Sheet: Sheet1
	Supplementary Table 1	DEG ILC 1
	gene_symbol	p_val	avg_log2FC	treatment	control	p_val_adj	direction
	Oasl1	2.05461e-25	2.24026	0.178	0.037	3.55283e-21	up
	Isg15	3.50209e-15	1.87302	0.137	0.042	6.05582e-11	up
	Spag6l	1.54114e-16	-1.69526	0.037	0.108	2.66495e-12	down
	Xaf1	6.0991e-17	1.68686	0.17	0.061	1.05466e-12	up
	Mki67	2.14707e-12	1.67685	0.126	0.044	3.71272e-08	up
	Irf9	1.35882e-18	1.63865	0.186	0.065	2.34967e-14	up
	Cebpb	4.21906e-51	-1.57289	0.175	0.391	7.2956e-47	down
	Il31ra	2.25686e-14	-1.53882	0.042	0.111	3.90256e-10	down
	Pml	4.43382e-15	1.53433	0.154	0.053	7.66697e-11	up
	Lgals3bp	2.20948e-15	1.48306	0.172	0.066	3.82063e-11	up
	Mthfr	1.08317e-11	-1.46118	0.051	0.115	1.87302e-07	down
	Mlf1	8.3305e-09	-1.43782	0.052	0.105	0.000144051	down
	Tap1	3.51331e-20	1.43716	0.22	0.083	6.07522e-16	up
	Trim30a	6.50099e-30	1.43163	0.328	0.137	1.12415e-25	up
	Gm26532	4.45848e-64	-1.38333	0.277	0.531	7.7096e-60	down
	Zfp955b	3.61644e-29	-1.3568	0.133	0.287	6.25356e-25	down
	Slfn2	7.09566e-33	1.33076	0.377	0.17	1.22698e-28	up
	Stat1	3.46422e-33	1.29736	0.379	0.168	5.99033e-29	up
	Rnf213	1.13142e-15	1.29612	0.219	0.101	1.95645e-11	up
	Klra9	6.49922e-13	1.29189	0.17	0.074	1.12385e-08	up
	Phf11b	2.39498e-15	1.28846	0.211	0.097	4.14139e-11	up
	Gstp1	4.66148e-13	-1.28256	0.058	0.13	8.06064e-09	down
	Rad51b	4.41325e-08	1.27917	0.102	0.043	0.00076314	up
	Clcn6	3.16979e-12	-1.26782	0.065	0.137	5.48121e-08	down
	2900026A02Rik	7.73468e-11	-1.25145	0.07	0.138	1.33748e-06	down
	Bst2	2.91999e-12	1.24829	0.174	0.079	5.04924e-08	up
	Capg	8.57425e-12	1.23052	0.165	0.074	1.48266e-07	up
	Atad5	9.05068e-08	1.2243	0.106	0.047	0.00156504	up
	Dut	4.10272e-10	1.21991	0.152	0.073	7.09443e-06	up
	Ddit4	3.68074e-10	1.21148	0.125	0.051	6.36474e-06	up
	Zbp1	3.58736e-15	1.1967	0.227	0.111	6.20327e-11	up
	Slc49a4	6.31504e-14	-1.19101	0.083	0.169	1.092e-09	down
	Gpr65	1.20281e-31	1.18533	0.405	0.2	2.0799e-27	up
	Tnfrsf9	4.58699e-23	1.16742	0.306	0.137	7.93183e-19	up
	Mcm3	3.19946e-10	1.14716	0.169	0.086	5.5325e-06	up
	4930557K07Rik	7.74139e-10	-1.14121	0.051	0.109	1.33864e-05	down
	Smim12	2.07822e-07	1.12726	0.122	0.062	0.00359366	up
	Mcm5	6.78231e-10	1.1246	0.16	0.079	1.1728e-05	up
	Snrnp25	4.81546e-08	1.11166	0.114	0.052	0.000832689	up
	Casp4	4.87017e-14	1.10223	0.196	0.086	8.4215e-10	up
	Ccpg1	1.07198e-26	-1.10208	0.201	0.362	1.85367e-22	down
	Fkbp2	1.15169e-12	1.0986	0.194	0.093	1.9915e-08	up
	Gmnn	7.93409e-08	1.09665	0.141	0.075	0.00137196	up
	Angpt1	7.95842e-08	-1.09268	0.059	0.111	0.00137617	down
	Gm2000	5.13251e-09	1.09105	0.144	0.071	8.87513e-05	up
	Ifi209	3.39222e-09	1.08841	0.16	0.083	5.86583e-05	up
	Ifi47	9.82822e-14	1.05698	0.227	0.115	1.6995e-09	up
	Clcn3	7.10841e-45	-1.05593	0.353	0.557	1.22919e-40	down
	Herc6	5.65286e-09	1.03838	0.157	0.08	9.77492e-05	up
	Pkp3	1.32455e-07	1.02277	0.136	0.072	0.00229041	up
	Rfc5	2.02451e-06	1.01585	0.103	0.051	0.0350079	up
	Clec2d	4.89635e-16	1.01504	0.278	0.148	8.46676e-12	up
	Mrpl35	1.3108e-06	1.01208	0.117	0.062	0.0226663	up
	Mrps25	8.45567e-08	1.00797	0.122	0.058	0.00146216	up
	Tipin	3.22717e-07	1.00411	0.121	0.061	0.00558042	up
	a	1.02202e-09	-1.00378	0.068	0.133	1.76728e-05	down
	Parp9	1.62414e-09	1.00246	0.156	0.077	2.80845e-05	up
	Itsn1	3.99551e-07	-0.999918	0.068	0.119	0.00690904	down
	Cisd3	5.47374e-07	0.998346	0.125	0.066	0.00946519	up
	Gm11361	1.07295e-12	0.994489	0.229	0.121	1.85535e-08	up
	Tpgs1	1.31723e-06	0.991609	0.113	0.057	0.0227775	up
	Mcm7	5.38317e-08	0.991346	0.163	0.093	0.000930859	up
	Slirp	2.84606e-07	0.991017	0.125	0.064	0.00492141	up
	Erg28	4.04257e-08	0.974599	0.137	0.068	0.000699041	up
	Lig1	5.32584e-10	0.970672	0.2	0.111	9.20944e-06	up
	Hells	2.50063e-07	0.963676	0.134	0.071	0.00432409	up
	Tor2a	1.11489e-06	0.958975	0.113	0.057	0.0192787	up
	Ccnc	4.39236e-17	-0.957408	0.196	0.316	7.59526e-13	down
	Rab31	5.50871e-09	-0.95434	0.124	0.196	9.52567e-05	down
	Klf4	2.40205e-11	-0.953821	0.144	0.232	4.15363e-07	down
	Cops9	1.93571e-20	0.952853	0.358	0.203	3.34723e-16	up
	Ppa1	5.89717e-08	0.951206	0.131	0.064	0.00101974	up
	Abcg1	6.50359e-23	-0.948294	0.237	0.386	1.1246e-18	down
	Ccrl2	1.81577e-08	0.946371	0.166	0.092	0.000313983	up
	Atp5k	5.06046e-34	0.941057	0.507	0.322	8.75055e-30	up
	Gpx8	9.25546e-07	0.938306	0.131	0.071	0.0160045	up
	Tom1	1.0979e-25	-0.93751	0.259	0.423	1.89849e-21	down
	Mitd1	6.27025e-08	0.936399	0.121	0.056	0.00108425	up
	Slc25a25	3.70009e-14	-0.935422	0.169	0.275	6.39819e-10	down
	Rfx1	6.11943e-08	-0.931679	0.08	0.14	0.00105817	down
	Mcam	3.56081e-07	-0.929637	0.081	0.137	0.00615735	down
	Cpeb2	4.56775e-17	-0.927998	0.19	0.316	7.89856e-13	down
	Polr2j	1.50305e-12	0.926629	0.228	0.121	2.59907e-08	up
	Dbi	5.33382e-17	0.923717	0.314	0.172	9.22325e-13	up
	Ccng2	2.66005e-09	-0.922326	0.106	0.178	4.59976e-05	down
	Gtf3c6	1.62241e-08	0.921457	0.17	0.094	0.000280546	up
	Smc2	5.63683e-11	0.921003	0.201	0.105	9.74721e-07	up
	Gbp4	6.25237e-16	0.919898	0.287	0.154	1.08116e-11	up
	Rbl1	2.10391e-06	0.919235	0.11	0.056	0.0363809	up
	Med11	6.37692e-08	0.917218	0.144	0.074	0.0011027	up
	Lztfl1	1.74695e-09	-0.9127	0.117	0.193	3.02082e-05	down
	Traf1	1.88873e-22	0.911352	0.401	0.223	3.26599e-18	up
	Gimap7	6.68633e-15	0.908146	0.287	0.159	1.1562e-10	up
	S100a4	2.29395e-14	0.906442	0.294	0.168	3.96669e-10	up
	Slfn8	3.40102e-10	0.8975	0.201	0.109	5.88104e-06	up
	Ell2	2.52273e-21	-0.89694	0.269	0.409	4.3623e-17	down
	Parp14	3.5265e-13	0.8897	0.273	0.155	6.09803e-09	up
	Ifi214	2.91017e-09	0.889312	0.198	0.114	5.03227e-05	up
	Lpcat3	1.42617e-06	-0.888923	0.092	0.146	0.0246614	down
	Polr2f	6.97535e-13	0.888619	0.262	0.149	1.20618e-08	up
	Cnp	6.81324e-09	0.879109	0.178	0.098	0.000117814	up
	Ndufc1	4.10728e-12	0.876637	0.248	0.14	7.10231e-08	up
	Pet100	5.66446e-14	0.873553	0.287	0.169	9.79499e-10	up
	Daxx	1.04849e-06	0.872565	0.127	0.068	0.0181304	up
	Ski	1.65179e-51	-0.871666	0.458	0.684	2.85628e-47	down
	Extl3	7.5295e-10	-0.870356	0.155	0.234	1.302e-05	down
	Slc43a2	1.2043e-06	-0.868161	0.078	0.131	0.0208248	down
	Inpp5a	4.28576e-09	-0.868076	0.126	0.202	7.41093e-05	down
	Tmem258	3.50955e-19	0.865625	0.382	0.229	6.06871e-15	up
	Jmy	6.50192e-28	-0.86275	0.346	0.509	1.12431e-23	down
	Mvb12a	2.59757e-07	0.861487	0.151	0.084	0.00449172	up
	Rara	1.0669e-25	-0.860163	0.282	0.452	1.84488e-21	down
	S100a6	2.28861e-30	0.857239	0.541	0.347	3.95746e-26	up
	Psmb10	5.41187e-21	0.848549	0.416	0.25	9.3582e-17	up
	Serpinb9	2.85361e-49	0.846428	0.692	0.431	4.93446e-45	up
	Tcp11l2	1.18338e-24	-0.845044	0.282	0.449	2.04629e-20	down
	Ly6c2	3.27357e-07	0.840276	0.179	0.109	0.00566065	up
	Phlda1	1.07096e-07	0.836426	0.147	0.077	0.00185191	up
	Bmpr2	1.9677e-09	-0.836256	0.154	0.234	3.40254e-05	down
	Tmem256	3.62703e-12	0.836164	0.259	0.148	6.27186e-08	up
	Fgf13	8.69585e-10	-0.83608	0.159	0.241	1.50369e-05	down
	Icam1	1.67103e-20	0.83553	0.426	0.26	2.88954e-16	up
	Lsm2	4.71993e-07	0.834988	0.15	0.085	0.00816169	up
	Slamf7	6.88426e-18	0.83251	0.365	0.212	1.19043e-13	up
	Nol12	5.36731e-10	0.832482	0.196	0.104	9.28116e-06	up
	Anapc11	1.95097e-10	0.831141	0.21	0.115	3.37362e-06	up
	Psme2	4.02706e-21	0.83023	0.425	0.255	6.9636e-17	up
	Sell	2.00001e-30	0.83011	0.535	0.33	3.45842e-26	up
	Uqcr11	4.22157e-17	0.829885	0.362	0.219	7.29994e-13	up
	Gimap4	3.66793e-34	0.829635	0.575	0.359	6.34258e-30	up
	Zfp384	3.15551e-07	-0.829018	0.095	0.155	0.00545651	down
	Trappc1	3.79014e-08	0.827559	0.165	0.09	0.00065539	up
	Serpinb9b	3.4776e-13	0.826566	0.299	0.179	6.01347e-09	up
	Ctdp1	1.6452e-17	-0.824764	0.254	0.384	2.84487e-13	down
	Ndufa11	6.47272e-16	0.819575	0.34	0.204	1.11926e-11	up
	Rnf38	6.18569e-15	-0.817726	0.223	0.337	1.06963e-10	down
	Ndufa3	7.74889e-15	0.816825	0.331	0.206	1.33994e-10	up
	Pmf1	4.01713e-07	0.81673	0.154	0.088	0.00694642	up
	Tnfrsf18	4.47732e-10	0.815492	0.254	0.16	7.74218e-06	up
	Ndufa5	3.60521e-12	0.815308	0.252	0.14	6.23413e-08	up
	Uba52	1.12185e-27	-0.814885	0.377	0.494	1.93991e-23	down
	Pim1	1.14822e-63	0.811368	0.774	0.528	1.9855e-59	up
	Psmb8	3.59084e-38	0.806743	0.606	0.398	6.20928e-34	up
	Atp5mpl	2.24224e-26	0.804217	0.497	0.312	3.87728e-22	up
	Ap2s1	1.38344e-14	0.804139	0.328	0.197	2.39225e-10	up
	Dnmt1	1.13232e-11	0.802794	0.269	0.16	1.95801e-07	up
	Psma4	4.81899e-18	0.796724	0.386	0.236	8.33299e-14	up
	Ifi27	1.07783e-10	0.795407	0.274	0.172	1.86378e-06	up
	Pias2	3.37662e-16	-0.795336	0.248	0.37	5.83886e-12	down
	Romo1	4.02911e-12	0.794413	0.292	0.18	6.96713e-08	up
	Slc25a20	3.25746e-08	-0.79313	0.146	0.218	0.00056328	down
	Gbp3	3.53487e-07	0.786092	0.16	0.093	0.0061125	up
	Gadd45b	3.99475e-13	0.780409	0.343	0.223	6.90772e-09	up
	Gimap9	7.19724e-19	0.779024	0.41	0.247	1.24455e-14	up
	Adap1	1.05964e-07	0.778817	0.167	0.094	0.00183233	up
	Gcnt2	1.84993e-12	-0.777348	0.189	0.293	3.1989e-08	down
	Mbd3	1.38694e-08	0.776452	0.217	0.132	0.00023983	up
	Fgl2	4.37221e-16	0.774903	0.372	0.229	7.56043e-12	up
	Rex1bd	5.74303e-09	0.77253	0.223	0.133	9.93085e-05	up
	Pgm2l1	1.14532e-13	-0.772511	0.254	0.364	1.98048e-09	down
	Rnf121	4.14218e-07	0.772166	0.161	0.094	0.00716266	up
	Adar	1.13012e-06	0.771694	0.131	0.071	0.0195421	up
	Mrpl52	2.57382e-19	0.769142	0.425	0.27	4.45065e-15	up
	Pola1	4.43216e-08	0.766311	0.203	0.121	0.000766408	up
	Emb	8.46637e-12	-0.766308	0.19	0.292	1.464e-07	down
	Cst7	6.79084e-15	0.765413	0.349	0.211	1.17427e-10	up
	Maff	2.66884e-14	-0.763975	0.231	0.345	4.61495e-10	down
	Acsl5	5.20469e-08	0.762062	0.197	0.119	0.000899995	up
	Tapbp	1.48067e-14	0.760108	0.37	0.239	2.56037e-10	up
	Fam129b	6.707e-07	-0.757457	0.104	0.165	0.0115978	down
	Bola2	1.52455e-09	0.757418	0.245	0.149	2.63626e-05	up
	Rnf157	2.43358e-23	0.756001	0.494	0.294	4.20814e-19	up
	Gpr18	2.50936e-06	0.755872	0.129	0.071	0.0433918	up
	Tmco1	6.08997e-09	0.750892	0.237	0.147	0.000105308	up
	Cops6	2.48466e-09	0.750327	0.239	0.148	4.29647e-05	up
	Mms22l	1.07866e-06	0.750066	0.129	0.068	0.0186521	up
	Gbp7	5.45433e-12	0.748352	0.3	0.182	9.43162e-08	up
	Banf1	6.50361e-10	0.747224	0.254	0.157	1.1246e-05	up
	Tuba1b	5.55077e-10	0.745252	0.313	0.216	9.5984e-06	up
	Rpn2	1.13966e-10	0.7451	0.27	0.166	1.9707e-06	up
	Psmb6	3.69023e-18	0.744177	0.417	0.26	6.38114e-14	up
	Keap1	1.79767e-06	0.740663	0.159	0.095	0.0310854	up
	Mrpl18	2.67549e-11	0.74035	0.304	0.197	4.62645e-07	up
	Ramac	2.46167e-09	-0.73833	0.172	0.254	4.25671e-05	down
	Psmd6	8.25118e-09	0.737868	0.221	0.135	0.000142679	up
	Ahdc1	3.30308e-09	-0.737665	0.201	0.282	5.71168e-05	down
	Pycard	7.31049e-16	0.737172	0.392	0.255	1.26413e-11	up
	Coq5	1.49078e-07	-0.736857	0.161	0.23	0.00257785	down
	Agap2	8.75436e-13	-0.734623	0.232	0.343	1.5138e-08	down
	Exosc8	7.08928e-09	0.732467	0.228	0.14	0.000122588	up
	Ppp1r7	1.22854e-06	0.732274	0.174	0.107	0.0212439	up
	Lysmd3	3.15761e-08	-0.731685	0.152	0.226	0.000546015	down
	Aff3	1.21894e-07	-0.731621	0.176	0.247	0.00210779	down
	Ggct	2.76571e-08	0.73047	0.231	0.147	0.000478246	up
	Uqcrb	2.38071e-16	0.724073	0.403	0.261	4.11672e-12	up
	Psme1	1.21378e-34	0.724031	0.619	0.434	2.09887e-30	up
	Etfb	8.84272e-10	0.724017	0.256	0.159	1.52908e-05	up
	Rhog	2.13134e-08	0.723824	0.215	0.13	0.000368551	up
	Dcxr	1.3289e-07	0.72382	0.207	0.129	0.00229794	up
	Hras	1.89136e-06	0.721334	0.177	0.111	0.0327054	up
	Zfp52	4.35674e-08	0.720453	0.199	0.118	0.000753367	up
	Gm15472	1.46465e-08	0.719328	0.215	0.128	0.000253267	up
	Nubp1	2.36633e-09	0.719189	0.238	0.144	4.09186e-05	up
	Csnk2b	6.58796e-13	0.717762	0.346	0.227	1.13919e-08	up
	Ssr2	1.26261e-08	0.717621	0.234	0.148	0.00021833	up
	Rab37	1.29766e-06	0.715518	0.176	0.109	0.0224391	up
	Med28	1.91776e-08	0.715243	0.233	0.149	0.000331619	up
	Ndufaf8	4.26785e-08	0.715109	0.196	0.116	0.000737996	up
	Bcl3	2.57334e-06	0.714884	0.135	0.075	0.0444983	up
	Cfap20	2.10319e-07	-0.714516	0.179	0.249	0.00363683	down
	Alad	2.52831e-10	0.714464	0.277	0.176	4.37195e-06	up
	Smdt1	6.3811e-22	0.712986	0.497	0.33	1.10342e-17	up
	Tsc22d2	6.0396e-19	-0.710125	0.366	0.496	1.04437e-14	down
	Psmb9	1.18809e-11	0.710075	0.322	0.208	2.05445e-07	up
	Tmem181a	7.10568e-13	-0.707737	0.263	0.37	1.22871e-08	down
	Grcc10	6.77995e-15	0.707446	0.405	0.276	1.17239e-10	up
	Npm3	4.27755e-11	0.705309	0.303	0.192	7.39674e-07	up
	Arfgef2	8.41542e-12	-0.704703	0.245	0.347	1.45519e-07	down
	Lypla2	4.93077e-07	0.70135	0.184	0.112	0.00852629	up
	Snrnp27	1.48149e-09	0.701286	0.277	0.184	2.56178e-05	up
	Mmgt2	6.12044e-07	0.700639	0.193	0.121	0.0105835	up
	Eci1	3.63925e-07	0.700071	0.179	0.107	0.006293	up
	Maco1	2.23693e-09	-0.697232	0.225	0.309	3.8681e-05	down
	Psmg4	6.49329e-08	0.695702	0.217	0.135	0.00112282	up
	Ergic3	4.17058e-09	0.695337	0.261	0.168	7.21177e-05	up
	Mrpl20	3.35812e-10	0.694379	0.281	0.176	5.80686e-06	up
	Cdk4	6.34404e-08	0.694097	0.217	0.135	0.00109701	up
	Chmp2a	3.97185e-15	0.69409	0.406	0.272	6.86811e-11	up
	Uqcc2	3.57984e-08	0.693216	0.218	0.135	0.000619026	up
	Atpif1	2.52414e-09	0.69231	0.253	0.159	4.36474e-05	up
	Ifi35	2.60193e-10	0.692217	0.281	0.179	4.49925e-06	up
	Ublcp1	1.69902e-06	0.691621	0.186	0.118	0.0293794	up
	Trim12c	4.63929e-07	0.689558	0.177	0.106	0.00802227	up
	Hist1h1e	8.70391e-16	0.688093	0.426	0.284	1.50508e-11	up
	Gfra2	1.72051e-06	0.685899	0.166	0.1	0.029751	up
	Nme1	2.63133e-17	0.685803	0.438	0.277	4.5501e-13	up
	Lamtor4	3.87167e-10	0.685324	0.299	0.197	6.69489e-06	up
	Pgp	1.9713e-07	0.68386	0.211	0.133	0.00340877	up
	Cuta	2.11321e-11	0.682836	0.324	0.212	3.65416e-07	up
	Mrpl23	1.78434e-08	0.680897	0.231	0.143	0.000308548	up
	Ap1s1	2.67909e-06	0.678551	0.139	0.079	0.0463269	up
	Sec61g	1.50266e-24	0.677165	0.559	0.388	2.59839e-20	up
	Ssr4	6.83683e-18	0.677079	0.45	0.298	1.18222e-13	up
	Atox1	4.96451e-17	0.676329	0.442	0.298	8.58463e-13	up
	Cmas	4.04034e-08	0.67454	0.225	0.141	0.000698656	up
	Ssrp1	4.55536e-11	0.67003	0.339	0.232	7.87712e-07	up
	Anxa2	1.46793e-59	0.669828	0.785	0.577	2.53835e-55	up
	Fam89b	2.47633e-07	0.667534	0.22	0.141	0.00428207	up
	Rassf1	8.39046e-19	-0.667304	0.368	0.498	1.45088e-14	down
	Zbtb8os	1.04716e-06	0.66678	0.19	0.119	0.0181076	up
	Ndufv3	3.89256e-12	0.666666	0.356	0.244	6.73102e-08	up
	Ctsb	8.05483e-08	0.666452	0.221	0.139	0.00139284	up
	Lsm6	1.70998e-08	0.664495	0.26	0.171	0.00029569	up
	Pdap1	3.0133e-12	0.662063	0.358	0.244	5.2106e-08	up
	Rab5c	3.01349e-12	0.661446	0.339	0.216	5.21092e-08	up
	Nfkbiz	3.79561e-20	0.66123	0.513	0.345	6.56337e-16	up
	Rnaseh2c	3.73013e-09	0.660958	0.297	0.203	6.45014e-05	up
	BC004004	7.30739e-20	0.65856	0.503	0.347	1.26359e-15	up
	Dnajc9	1.18818e-07	0.657808	0.222	0.14	0.0020546	up
	Gm10563	2.15366e-06	-0.656798	0.151	0.214	0.0372411	down
	Rnh1	7.29617e-12	0.655477	0.323	0.202	1.26165e-07	up
	Timm10b	3.47767e-10	0.654451	0.298	0.191	6.01359e-06	up
	Atp5o	3.70217e-16	0.653865	0.443	0.298	6.40179e-12	up
	Spn	4.07255e-22	0.653289	0.549	0.37	7.04225e-18	up
	Nfkbie	1.11713e-06	0.652849	0.162	0.095	0.0193174	up
	Irf7	2.55736e-08	0.650508	0.258	0.168	0.000442218	up
	Slc25a4	2.20131e-06	0.649885	0.205	0.136	0.0380651	up
	Klrg1	7.13594e-15	0.648768	0.423	0.286	1.23395e-10	up
	Ndufb10	1.32716e-10	0.64743	0.334	0.223	2.29493e-06	up
	Phyh	8.23735e-07	0.64555	0.2	0.127	0.014244	up
	Nr1d2	1.8399e-09	-0.644267	0.227	0.315	3.18155e-05	down
	Tapt1	1.20519e-07	-0.643371	0.233	0.305	0.00208401	down
	Mrps36	6.66109e-07	0.641486	0.213	0.138	0.0115184	up
	Tiparp	1.07411e-22	-0.640488	0.43	0.562	1.85734e-18	down
	Bsg	6.6601e-09	0.639631	0.29	0.197	0.000115166	up
	Ndufb7	1.2463e-17	0.637514	0.481	0.333	2.15511e-13	up
	Irf1	5.70958e-25	0.637096	0.615	0.43	9.873e-21	up
	Psmb4	1.45184e-14	0.636548	0.427	0.297	2.51052e-10	up
	Psmb3	4.06946e-15	0.635991	0.444	0.302	7.03692e-11	up
	Snrpb2	7.31077e-09	0.635394	0.261	0.168	0.000126418	up
	Tdp2	2.14709e-06	-0.634697	0.155	0.221	0.0371274	down
	Slc20a1	4.69467e-10	-0.63288	0.26	0.354	8.11802e-06	down
	Xcl1	4.13829e-09	0.631123	0.293	0.195	7.15593e-05	up
	Csrp1	1.14033e-07	0.628312	0.23	0.147	0.00197186	up
	Snapc5	2.02822e-06	0.628213	0.193	0.123	0.035072	up
	Mrps16	1.93559e-07	0.627487	0.24	0.158	0.00334703	up
	Gimap3	8.08805e-14	0.627375	0.408	0.271	1.39859e-09	up
	Nfkbia	9.84062e-41	0.626914	0.752	0.552	1.70164e-36	up
	Pgk1	3.32868e-08	0.626431	0.275	0.186	0.000575595	up
	Xdh	3.20146e-11	0.623937	0.343	0.224	5.53597e-07	up
	Atp5d	3.49026e-23	0.622681	0.571	0.397	6.03536e-19	up
	Usp37	2.38335e-06	-0.622643	0.208	0.271	0.0412129	down
	Psmc5	1.17448e-08	0.621712	0.288	0.196	0.000203091	up
	Cerk	1.05978e-31	-0.621626	0.527	0.679	1.83256e-27	down
	Pim3	9.77477e-12	-0.620907	0.316	0.409	1.69025e-07	down
	Tubb5	2.8473e-10	0.620319	0.385	0.282	4.92354e-06	up
	Coa3	2.15762e-06	0.619928	0.21	0.139	0.0373096	up
	Mafk	4.44493e-10	-0.619367	0.238	0.335	7.68617e-06	down
	Myb	1.63827e-06	0.617501	0.185	0.115	0.028329	up
	Gzmb	2.14756e-31	0.617315	0.683	0.492	3.71356e-27	up
	Atp5j	2.70447e-17	0.617278	0.489	0.335	4.67657e-13	up
	Babam1	2.61669e-06	0.616401	0.198	0.129	0.0452478	up
	Psmc3	2.88669e-12	0.615845	0.387	0.257	4.99166e-08	up
	Cenpx	3.21983e-09	0.615105	0.31	0.212	5.56774e-05	up
	Pcyt1a	5.57367e-23	0.613472	0.612	0.423	9.63799e-19	up
	Dync1i2	9.2663e-15	0.613018	0.449	0.313	1.60233e-10	up
	Rfx3	1.25548e-13	-0.61081	0.351	0.46	2.17098e-09	down
	Tmem160	3.80967e-12	0.609504	0.392	0.275	6.58768e-08	up
	Nop10	2.3842e-09	0.609036	0.314	0.216	4.12275e-05	up
	Tfam	2.68036e-06	0.607799	0.19	0.121	0.0463488	up
	Rpp21	2.47109e-07	0.607377	0.244	0.163	0.00427301	up
	Mrps21	2.29805e-10	0.604436	0.318	0.207	3.97379e-06	up
	Itgb7	1.70379e-14	0.60429	0.449	0.307	2.94619e-10	up
	Lgals1	5.40597e-47	0.603745	0.749	0.571	9.348e-43	up
	Cma1	7.95202e-14	0.602199	0.451	0.322	1.37506e-09	up
	Tbc1d9b	6.29019e-07	0.601217	0.225	0.146	0.010877	up
	Selenoh	1.55497e-06	0.599944	0.222	0.149	0.0268885	up
	Zbtb2	6.52886e-07	-0.599573	0.224	0.297	0.0112897	down
	Tmem37	3.13745e-08	0.599394	0.285	0.193	0.000542527	up
	Spcs1	1.09385e-08	0.599274	0.298	0.204	0.000189149	up
	Gpr174	2.7975e-07	0.598668	0.195	0.117	0.00483744	up
	Metap2	1.62941e-14	0.598168	0.436	0.289	2.81758e-10	up
	Ms4a4b	6.65005e-49	0.596996	0.784	0.596	1.14993e-44	up
	Tmem131l	1.02659e-11	-0.596619	0.349	0.443	1.77517e-07	down
	Ccdc124	3.06965e-08	0.596446	0.283	0.192	0.000530803	up
	Park7	4.66893e-11	0.595463	0.367	0.252	8.07351e-07	up
	Cox6c	2.98525e-24	0.595257	0.608	0.437	5.1621e-20	up
	Ss18	4.87572e-23	-0.593968	0.493	0.605	8.43109e-19	down
	Ndufa13	3.13239e-20	0.592473	0.559	0.395	5.41653e-16	up
	Eif1ax	3.0406e-08	0.591257	0.283	0.193	0.000525781	up
	Rbck1	2.70891e-07	0.590301	0.245	0.162	0.00468425	up
	Mrpl42	2.70838e-06	0.589602	0.198	0.129	0.0468332	up
	Nmi	2.14871e-08	0.58875	0.275	0.181	0.000371556	up
	Krtcap2	1.49633e-15	0.588662	0.482	0.337	2.58745e-11	up
	Lmbr1l	1.64066e-06	-0.588229	0.205	0.271	0.0283704	down
	Ostc	7.27813e-08	0.588083	0.288	0.202	0.00125853	up
	Nucb1	3.52664e-09	0.585848	0.296	0.194	6.09826e-05	up
	Saraf	3.33893e-31	-0.585801	0.549	0.68	5.77367e-27	down
	Ddost	1.13196e-08	0.585459	0.293	0.196	0.000195739	up
	Ptprcap	1.6534e-25	0.584274	0.638	0.461	2.85906e-21	up
	Rbx1	1.92943e-16	0.583497	0.501	0.342	3.33637e-12	up
	Ogfr	1.77466e-06	0.582994	0.233	0.159	0.0306873	up
	Cox7b	1.41362e-18	0.582529	0.535	0.393	2.44444e-14	up
	Cox6b1	4.99212e-20	0.58203	0.552	0.409	8.63238e-16	up
	Map3k2	1.11942e-16	-0.581376	0.425	0.537	1.9357e-12	down
	Dynlrb1	1.50345e-07	0.581286	0.222	0.14	0.00259977	up
	Ndufs6	1.24384e-09	0.58085	0.333	0.23	2.15084e-05	up
	Ubl5	8.29113e-20	0.579776	0.557	0.4	1.4337e-15	up
	Atp5j2	4.8404e-20	0.57954	0.563	0.407	8.37002e-16	up
	Gimap5	1.39935e-15	0.579154	0.498	0.35	2.41976e-11	up
	Cox7a2	1.8227e-21	0.576681	0.582	0.429	3.15182e-17	up
	Ndufb1-ps	5.87243e-12	0.576379	0.415	0.301	1.01546e-07	up
	Gm19585	1.52897e-13	0.576133	0.452	0.315	2.64389e-09	up
	Gapdh	7.1044e-21	0.57556	0.586	0.422	1.22849e-16	up
	Gm36756	2.53156e-06	-0.574788	0.213	0.279	0.0437758	down
	Micos13	6.99334e-10	0.574053	0.357	0.255	1.20929e-05	up
	Irf2bpl	4.66696e-07	-0.573987	0.196	0.268	0.0080701	down
	Fam173a	8.68425e-08	0.573443	0.279	0.191	0.00150168	up
	Ndufa4	2.37219e-19	0.57298	0.558	0.408	4.10199e-15	up
	Sec61b	9.00275e-18	0.572894	0.539	0.385	1.55676e-13	up
	Ncf4	2.05532e-10	0.572524	0.352	0.241	3.55406e-06	up
	Foxo3	2.16514e-09	-0.571358	0.287	0.379	3.74397e-05	down
	Ndufb6	2.37775e-07	0.571116	0.266	0.183	0.00411161	up
	Pfdn1	8.50546e-09	0.570521	0.322	0.226	0.000147076	up
	Edf1	3.14271e-14	0.569414	0.464	0.331	5.43437e-10	up
	Snrpd2	9.9739e-13	0.568732	0.432	0.307	1.72469e-08	up
	Ndufa2	3.44586e-17	0.568711	0.521	0.376	5.95858e-13	up
	Kmt5b	9.14046e-09	-0.568486	0.291	0.373	0.000158057	down
	Rab19	1.63067e-07	0.567249	0.222	0.139	0.00281975	up
	Ifi203	6.46231e-17	0.56684	0.555	0.389	1.11746e-12	up
	Fis1	4.94993e-13	0.566631	0.45	0.334	8.55943e-09	up
	S100a13	2.09162e-17	0.565886	0.536	0.387	3.61683e-13	up
	Ccnd2	5.05414e-23	0.565491	0.632	0.466	8.73962e-19	up
	Smurf2	8.44975e-12	-0.56515	0.371	0.464	1.46113e-07	down
	Uhrf2	2.7984e-10	-0.564441	0.316	0.412	4.83899e-06	down
	AI662270	6.38343e-08	0.564381	0.313	0.223	0.00110382	up
	Reep5	8.07226e-23	0.563803	0.619	0.45	1.39586e-18	up
	Taf10	2.49157e-14	0.563317	0.479	0.34	4.30842e-10	up
	Atp5e	4.3894e-25	0.562825	0.635	0.472	7.59016e-21	up
	Mrpl30	1.78875e-08	0.562714	0.323	0.229	0.000309311	up
	Klhdc2	2.44171e-06	0.561966	0.239	0.166	0.042222	up
	Psmd7	3.39538e-07	0.561446	0.241	0.159	0.00587129	up
	Cd52	3.07488e-47	0.561367	0.759	0.595	5.31708e-43	up
	Hpf1	9.90804e-07	0.560085	0.269	0.192	0.017133	up
	Pdia6	3.7088e-11	0.560037	0.395	0.276	6.41326e-07	up
	Fosb	9.19003e-25	-0.557644	0.515	0.652	1.58914e-20	down
	Ifng	4.31289e-11	0.5571	0.39	0.265	7.45786e-07	up
	Srp19	7.65841e-09	0.556944	0.325	0.224	0.000132429	up
	Slc41a2	1.46388e-11	-0.55672	0.341	0.441	2.53134e-07	down
	Sik2	1.53522e-15	-0.555447	0.411	0.52	2.65471e-11	down
	Sri	1.59839e-14	0.553858	0.492	0.344	2.76393e-10	up
	Ms4a6b	3.71854e-10	0.552411	0.371	0.26	6.43011e-06	up
	Taldo1	5.02152e-11	0.552023	0.395	0.278	8.68321e-07	up
	Samhd1	2.56967e-09	0.551911	0.35	0.247	4.44347e-05	up
	Ndufs5	2.16418e-08	0.551573	0.322	0.227	0.00037423	up
	Idnk	8.34931e-07	0.551529	0.258	0.178	0.0144376	up
	Ubald2	4.92285e-19	0.551204	0.589	0.431	8.5126e-15	up
	Sf3b5	1.25381e-10	0.551099	0.38	0.266	2.1681e-06	up
	Uqcr10	6.80415e-13	0.550729	0.45	0.323	1.17657e-08	up
	Ran	1.92512e-14	0.550436	0.501	0.362	3.32892e-10	up
	Ddx24	5.90623e-18	0.549503	0.561	0.399	1.02131e-13	up
	Cetn2	7.65582e-09	0.549166	0.337	0.235	0.000132384	up
	Emp1	3.65458e-08	-0.548025	0.285	0.363	0.00063195	down
	Cct5	2.70688e-11	0.547875	0.409	0.287	4.68074e-07	up
	Lcp1	6.47822e-30	0.54738	0.725	0.54	1.12021e-25	up
	Med14	2.55595e-07	-0.547168	0.286	0.356	0.00441974	down
	Per1	1.49081e-08	-0.546898	0.287	0.375	0.000257791	down
	Gimap1	1.45767e-15	0.545362	0.524	0.367	2.5206e-11	up
	Arl8b	8.66287e-08	-0.544927	0.258	0.341	0.00149798	down
	Txn1	3.57885e-14	0.543732	0.492	0.357	6.18854e-10	up
	Pomp	2.24827e-12	0.543503	0.452	0.332	3.8877e-08	up
	Elk3	1.67009e-09	0.543323	0.323	0.215	2.88793e-05	up
	Polr2e	1.53362e-09	0.542011	0.332	0.219	2.65194e-05	up
	Klrb1a	6.34647e-10	0.541403	0.38	0.267	1.09743e-05	up
	Tpi1	4.24199e-08	0.540456	0.325	0.233	0.000733525	up
	Sars	2.45305e-11	0.539757	0.415	0.288	4.24182e-07	up
	Skil	2.49347e-21	-0.53861	0.516	0.638	4.31171e-17	down
	Lamtor1	5.12298e-07	0.537923	0.267	0.184	0.00885866	up
	Cyba	6.94248e-31	0.53684	0.701	0.539	1.20049e-26	up
	Haus2	1.18313e-06	-0.534796	0.223	0.293	0.0204587	down
	Pdcd5	1.20314e-09	0.534535	0.372	0.264	2.08048e-05	up
	Ndufa1	8.86932e-09	0.533762	0.363	0.276	0.000153368	up
	Rabgef1	4.57248e-09	-0.533075	0.349	0.427	7.90673e-05	down
	Casp3	1.88658e-06	0.532567	0.242	0.164	0.0326227	up
	Ndufb9	9.88921e-11	0.531056	0.403	0.287	1.71004e-06	up
	Nlrc5	3.03578e-07	0.530253	0.227	0.142	0.00524947	up
	Ptger4	1.99742e-13	0.529816	0.465	0.313	3.45394e-09	up
	Smad7	4.50462e-49	-0.52979	0.697	0.814	7.78938e-45	down
	Ndufb11	9.59369e-15	0.529397	0.507	0.365	1.65894e-10	up
	Klhl6	2.01525e-27	-0.529159	0.582	0.707	3.48478e-23	down
	Gm47283	1.27424e-08	-0.528681	0.317	0.396	0.000220341	down
	Cox5b	1.29908e-18	0.528611	0.576	0.434	2.24637e-14	up
	Akr1a1	5.23246e-10	0.528411	0.384	0.27	9.04796e-06	up
	Psma6	8.45129e-08	0.528361	0.314	0.226	0.0014614	up
	1810058I24Rik	2.32586e-11	0.527668	0.437	0.315	4.02187e-07	up
	Emp3	2.05536e-17	0.527138	0.567	0.43	3.55413e-13	up
	Arntl	2.62608e-06	-0.526544	0.21	0.279	0.0454101	down
	Psma7	2.4145e-14	0.526135	0.504	0.373	4.17516e-10	up
	Uqcrq	1.32986e-13	0.525602	0.493	0.361	2.29959e-09	up
	Crip1	1.81789e-15	0.52551	0.531	0.385	3.14349e-11	up
	Atp6v1h	3.96719e-13	-0.52442	0.439	0.529	6.86007e-09	down
	Entpd1	9.55873e-11	0.524132	0.373	0.245	1.6529e-06	up
	Elob	1.19918e-16	0.523613	0.554	0.421	2.07362e-12	up
	Mrps33	4.76496e-07	0.52314	0.284	0.201	0.00823957	up
	Psmb5	2.74857e-09	0.522264	0.373	0.269	4.75282e-05	up
	Gtpbp1	1.02317e-07	-0.522199	0.309	0.384	0.00176927	down
	Rtraf	1.53323e-08	0.521509	0.353	0.25	0.000265125	up
	Tmx4	1.32016e-06	-0.520121	0.273	0.342	0.0228282	down
	Tspo	7.23982e-24	0.51988	0.657	0.497	1.25191e-19	up
	Tcof1	2.71387e-09	0.519566	0.341	0.234	4.69282e-05	up
	Timm13	1.04738e-07	0.519206	0.313	0.219	0.00181113	up
	Mrps14	4.01517e-09	0.517672	0.374	0.273	6.94303e-05	up
	Tbc1d15	9.97017e-16	-0.515983	0.469	0.572	1.72404e-11	down
	Prelid1	1.70298e-07	0.51501	0.315	0.23	0.0029448	up
	Rcc2	2.31045e-08	-0.51393	0.369	0.436	0.000399523	down
	Clic1	1.66393e-26	0.513616	0.682	0.518	2.87727e-22	up
	Eif6	2.86833e-08	0.512249	0.328	0.227	0.000495991	up
	AW112010	8.50953e-44	0.511741	0.798	0.622	1.47147e-39	up
	Ndufb8	2.70898e-09	0.510636	0.386	0.282	4.68436e-05	up
	Cox5a	4.53112e-14	0.510388	0.511	0.385	7.83522e-10	up
	Ube2m	1.73956e-06	0.510129	0.284	0.207	0.0300804	up
	Ppp1ca	1.70646e-18	0.509695	0.597	0.444	2.9508e-14	up
	Ppp1r18	1.87721e-07	0.509295	0.324	0.239	0.00324608	up
	Crebrf	2.03157e-38	-0.507631	0.676	0.771	3.513e-34	down
	Atp5c1	1.63699e-14	0.507044	0.527	0.393	2.83068e-10	up
	Atp5l	4.35211e-22	0.506279	0.638	0.484	7.52566e-18	up
	Rwdd1	1.04353e-07	0.505847	0.325	0.232	0.00180447	up
	Nol7	6.38941e-12	0.505763	0.461	0.329	1.10486e-07	up
	Eif3i	2.74472e-10	0.505053	0.411	0.297	4.74617e-06	up
	Mien1	2.47799e-08	0.504642	0.349	0.252	0.000428495	up
	Mrpl33	3.52144e-11	0.504178	0.453	0.33	6.08927e-07	up
	Eif3k	7.03572e-13	0.504063	0.491	0.368	1.21662e-08	up
	Rybp	1.05979e-08	-0.503381	0.355	0.431	0.000183258	down
	Prr13	1.54923e-10	0.502523	0.424	0.307	2.67892e-06	up
	Sh3bgrl3	5.94815e-23	0.50215	0.663	0.512	1.02855e-18	up
	Rgs16	4.50057e-07	0.501964	0.252	0.165	0.00778238	up
	Snrpg	3.859e-18	0.501769	0.604	0.456	6.67298e-14	up
	Cope	6.60498e-08	0.50162	0.317	0.223	0.00114213	up
	Zmat2	8.78742e-10	0.500887	0.394	0.28	1.51952e-05	up
	Swi5	5.9572e-08	0.500441	0.345	0.251	0.00103012	up
	Ube2j1	2.53645e-11	-0.499072	0.399	0.494	4.38602e-07	down
	Lsm4	5.66942e-09	0.499004	0.356	0.249	9.80356e-05	up
	Psma5	6.07444e-07	0.498803	0.294	0.213	0.0105039	up
	Klhl24	8.98891e-11	-0.498682	0.373	0.471	1.55436e-06	down
	Grk6	5.52555e-07	0.497716	0.283	0.197	0.00955478	up
	Stk39	2.49185e-08	0.495882	0.303	0.198	0.000430891	up
	Nedd8	3.35914e-13	0.495859	0.497	0.358	5.80862e-09	up
	Atad2b	1.42159e-15	-0.495818	0.462	0.579	2.45821e-11	down
	Shisa5	1.87278e-20	0.495621	0.662	0.517	3.23841e-16	up
	Snrpe	1.1914e-13	0.494868	0.52	0.4	2.06017e-09	up
	Tkt	1.21236e-06	0.494601	0.304	0.224	0.020964	up
	Aurkaip1	2.74935e-07	0.494449	0.316	0.229	0.00475418	up
	Gnai2	4.04333e-24	0.491808	0.666	0.524	6.99172e-20	up
	Gatad2b	1.89891e-10	-0.491544	0.401	0.493	3.2836e-06	down
	Tsn	5.24471e-08	0.490773	0.329	0.232	0.000906915	up
	Sin3b	1.71566e-08	0.490673	0.357	0.255	0.000296673	up
	Arpc5	1.9375e-18	0.490608	0.625	0.473	3.35033e-14	up
	Nme2	1.32668e-14	0.49029	0.542	0.388	2.29409e-10	up
	Zfp445	8.25692e-07	0.489783	0.252	0.169	0.0142779	up
	Tomm5	2.17006e-06	0.488928	0.29	0.209	0.0375247	up
	Emilin2	2.59731e-08	0.48868	0.323	0.222	0.000449127	up
	Coro1a	1.79892e-30	0.488616	0.729	0.577	3.11069e-26	up
	Cnn2	1.21049e-13	0.487744	0.532	0.393	2.09319e-09	up
	Adora2a	3.38616e-08	0.486813	0.352	0.251	0.000585535	up
	Rnf138	3.20057e-09	-0.486785	0.383	0.46	5.53442e-05	down
	Psmc4	2.25767e-06	0.486559	0.272	0.196	0.0390396	up
	Ndufb5	3.68194e-09	0.486477	0.378	0.268	6.36681e-05	up
	Capns1	3.70766e-11	0.486418	0.463	0.336	6.41129e-07	up
	Fnip1	2.79647e-27	-0.485883	0.618	0.731	4.83565e-23	down
	Ldlrad4	2.46656e-14	-0.485752	0.459	0.573	4.26517e-10	down
	Atp10a	7.78212e-08	0.484978	0.328	0.227	0.00134568	up
	Prf1	9.9701e-51	0.483754	0.84	0.685	1.72403e-46	up
	Cbx3	5.4874e-08	0.483672	0.36	0.267	0.000948881	up
	Gm20186	1.05035e-06	-0.482259	0.327	0.396	0.0181627	down
	Itgb2	1.26436e-16	0.481952	0.599	0.462	2.18633e-12	up
	Zfp36	1.39673e-09	-0.481032	0.403	0.479	2.41523e-05	down
	Ndufs7	7.34507e-07	0.480679	0.296	0.211	0.0127011	up
	Chchd2	4.0212e-21	0.480393	0.662	0.501	6.95346e-17	up
	Hnrnph1	1.02766e-10	-0.480329	0.404	0.494	1.77703e-06	down
	Nsa2	1.10138e-13	0.480214	0.539	0.405	1.90451e-09	up
	Rpl37	3.24245e-40	0.480066	0.776	0.6	5.60685e-36	up
	Rpl31	1.37853e-19	0.479772	0.634	0.486	2.38376e-15	up
	Ptpn18	4.92934e-20	0.477973	0.637	0.496	8.52381e-16	up
	Ccl3	1.80321e-18	0.477922	0.654	0.519	3.11811e-14	up
	Mrpl4	7.02119e-07	0.477913	0.285	0.197	0.012141	up
	Hint1	4.26623e-14	0.477371	0.549	0.421	7.37717e-10	up
	Rps29	1.7609e-58	0.47725	0.817	0.644	3.04495e-54	up
	Aip	1.98168e-06	0.476618	0.289	0.206	0.0342672	up
	Cfl1	2.33571e-28	0.475838	0.718	0.564	4.03891e-24	up
	Spcs2	1.07241e-10	0.475113	0.459	0.343	1.85442e-06	up
	Tbc1d1	5.71934e-09	0.475055	0.399	0.288	9.88988e-05	up
	Cox17	1.49692e-08	0.474432	0.375	0.27	0.000258847	up
	Lamtor2	1.01034e-07	0.474075	0.369	0.28	0.00174708	up
	Rinl	1.51943e-09	0.472486	0.431	0.316	2.62741e-05	up
	Dpm3	4.2335e-07	0.472319	0.34	0.255	0.00732057	up
	Csnk2a1	2.78646e-10	0.471156	0.442	0.323	4.81835e-06	up
	Cox7c	4.9464e-21	0.471123	0.664	0.512	8.55332e-17	up
	Tomm7	4.80872e-10	0.470422	0.446	0.337	8.31524e-06	up
	Flna	6.17981e-13	0.469056	0.531	0.401	1.06861e-08	up
	Pias1	7.25927e-16	-0.468466	0.518	0.63	1.25527e-11	down
	Atp6v0d1	2.72637e-13	-0.467689	0.498	0.573	4.71444e-09	down
	Klrb1c	4.2333e-09	0.467601	0.415	0.3	7.32022e-05	up
	Tspan13	4.94112e-09	0.46694	0.402	0.29	8.54418e-05	up
	Maml2	7.21786e-12	-0.466526	0.47	0.553	1.24811e-07	down
	Ranbp1	4.96083e-07	0.465875	0.359	0.278	0.00857827	up
	Arl6ip1	2.23028e-11	0.465863	0.499	0.376	3.8566e-07	up
	Calr	9.86925e-15	0.465511	0.589	0.443	1.70659e-10	up
	Hcls1	2.44594e-11	0.465122	0.479	0.35	4.22952e-07	up
	Gpr171	8.185e-07	0.465078	0.331	0.244	0.0141535	up
	Tmem189	7.33238e-18	-0.464647	0.55	0.663	1.26791e-13	down
	Magt1	5.12093e-07	0.46414	0.24	0.154	0.00885511	up
	Rpl28	9.74053e-24	0.463893	0.727	0.56	1.68433e-19	up
	Gm4070	2.06858e-06	0.463503	0.278	0.195	0.03577	up
	Rpl41	5.61424e-43	0.46344	0.788	0.628	9.70814e-39	up
	Atp6v1g1	8.69331e-08	0.462941	0.365	0.266	0.00150325	up
	Arpp19	2.21651e-11	0.462797	0.486	0.366	3.83279e-07	up
	Mxd1	4.73957e-15	0.462518	0.616	0.474	8.19567e-11	up
	Atp5f1	4.02261e-12	0.461827	0.515	0.389	6.95589e-08	up
	Rpl39	1.39531e-29	0.460611	0.755	0.583	2.41277e-25	up
	Ppp1cc	7.54667e-09	0.460611	0.402	0.29	0.000130497	up
	Lsp1	1.77784e-12	0.460213	0.526	0.388	3.07424e-08	up
	Lgals3	8.67223e-07	0.460077	0.3	0.214	0.014996	up
	Calm1	2.75421e-31	0.458461	0.745	0.593	4.76258e-27	up
	Rpl38	1.95387e-41	0.458204	0.797	0.631	3.37863e-37	up
	Ncr1	1.28881e-29	0.458102	0.748	0.6	2.22862e-25	up
	Fkbp1a	9.08269e-07	0.457871	0.307	0.218	0.0157058	up
	Atp5g1	3.61355e-09	0.457799	0.408	0.293	6.24855e-05	up
	Nfat5	6.11539e-16	-0.454805	0.524	0.623	1.05747e-11	down
	Sms	1.70718e-09	0.45429	0.428	0.318	2.95206e-05	up
	Rhob	1.02979e-07	-0.452725	0.337	0.416	0.00178072	down
	Rps21	3.34539e-33	0.451657	0.814	0.622	5.78485e-29	up
	Nup153	4.9121e-07	-0.451594	0.317	0.393	0.008494	down
	Psmd13	2.05748e-07	0.44949	0.351	0.259	0.0035578	up
	Rps17	8.61289e-19	0.449389	0.663	0.517	1.48934e-14	up
	Arhgdia	2.41828e-11	0.448397	0.507	0.389	4.18169e-07	up
	Eef1g	1.2769e-10	0.447804	0.492	0.368	2.20802e-06	up
	Ndufa7	1.46038e-07	0.446745	0.361	0.267	0.0025253	up
	Sertad2	2.24708e-09	-0.4457	0.413	0.487	3.88564e-05	down
	Elavl1	2.66507e-08	-0.445672	0.386	0.47	0.000460844	down
	A930024E05Rik	1.5299e-06	0.44526	0.28	0.196	0.026455	up
	Nabp1	2.69189e-08	0.444866	0.365	0.259	0.000465481	up
	Braf	4.72505e-13	-0.444042	0.494	0.581	8.17056e-09	down
	Plekha2	1.84349e-16	-0.44302	0.569	0.659	3.18776e-12	down
	Serf2	1.9059e-25	0.442117	0.72	0.561	3.29567e-21	up
	H2afj	1.18428e-12	0.440285	0.552	0.417	2.04785e-08	up
	H2-Q7	9.24976e-11	0.439613	0.51	0.383	1.59947e-06	up
	Cox6a1	8.64351e-11	0.438202	0.499	0.372	1.49464e-06	up
	Wwp2	2.55636e-12	-0.438158	0.495	0.563	4.42046e-08	down
	Snrpd3	7.19245e-07	0.436054	0.346	0.26	0.0124372	up
	Cdk2ap2	4.35626e-07	0.435639	0.368	0.275	0.00753285	up
	Rps26	1.68238e-24	0.43539	0.731	0.576	2.90917e-20	up
	Il2rg	9.57601e-16	0.434825	0.638	0.501	1.65588e-11	up
	Jpt1	4.42425e-12	0.434108	0.542	0.416	7.65041e-08	up
	Cd48	2.38974e-07	0.43371	0.372	0.273	0.00413234	up
	Rps28	6.8235e-27	0.433466	0.724	0.573	1.17992e-22	up
	Cyth1	1.3861e-19	-0.43345	0.606	0.701	2.39685e-15	down
	Lmna	5.69801e-07	-0.43335	0.372	0.438	0.00985301	down
	Rpl35	5.12581e-19	0.433145	0.692	0.53	8.86355e-15	up
	Os9	7.44694e-08	0.43104	0.41	0.31	0.00128772	up
	Tnpo1	6.82066e-09	-0.430563	0.427	0.499	0.000117943	down
	Abracl	6.12584e-12	0.429744	0.551	0.432	1.05928e-07	up
	Atp5g3	1.56283e-07	0.428433	0.387	0.294	0.00270245	up
	Cst3	3.1352e-07	0.428369	0.343	0.25	0.00542139	up
	Jmjd1c	5.0926e-36	-0.427892	0.743	0.834	8.80613e-32	down
	Sdhb	1.31653e-07	0.427369	0.395	0.295	0.00227654	up
	Gpsm3	2.25488e-08	0.426792	0.439	0.341	0.000389913	up
	Bax	4.61558e-07	0.426468	0.353	0.26	0.00798125	up
	B4galt1	3.24203e-38	-0.425999	0.752	0.836	5.60612e-34	down
	Rpl37a	4.08272e-33	0.425556	0.79	0.628	7.05985e-29	up
	Npc2	7.03658e-13	0.425361	0.575	0.438	1.21677e-08	up
	Atp5h	8.93305e-15	0.425081	0.625	0.484	1.5447e-10	up
	Set	2.65794e-12	0.424537	0.575	0.442	4.59611e-08	up
	Ptms	2.2626e-07	0.424293	0.387	0.294	0.00391249	up
	Hcst	3.85935e-14	0.424145	0.613	0.474	6.67359e-10	up
	Atp5b	1.00133e-14	0.423749	0.606	0.486	1.7315e-10	up
	Actg1	1.60308e-37	0.423516	0.794	0.663	2.77205e-33	up
	Cct3	2.65586e-06	0.4231	0.333	0.248	0.0459252	up
	2024-09-01	1.79393e-15	0.42306	0.635	0.498	3.10206e-11	up
	Pan3	4.69118e-16	-0.423014	0.573	0.659	8.112e-12	down
	Nucks1	4.22713e-07	0.422813	0.382	0.288	0.00730955	up
	Anapc5	2.72101e-06	0.422421	0.325	0.245	0.0470518	up
	Nmt1	5.9721e-09	0.421785	0.414	0.298	0.00010327	up
	Irf2	5.67555e-08	0.421544	0.429	0.331	0.000981416	up
	Ccl4	7.47083e-23	0.42093	0.792	0.633	1.29186e-18	up
	Ssu72	2.92301e-07	0.420622	0.375	0.28	0.00505446	up
	Nkg7	5.01461e-33	0.420487	0.803	0.642	8.67127e-29	up
	Atp6v0e	4.52263e-09	0.420226	0.463	0.35	7.82054e-05	up
	Sys1	1.59246e-07	0.420202	0.383	0.284	0.00275368	up
	Id2	1.00974e-18	0.419995	0.701	0.564	1.74605e-14	up
	Mrps24	8.67936e-07	0.419132	0.359	0.271	0.0150083	up
	Rps19	3.04063e-21	0.418723	0.731	0.574	5.25786e-17	up
	Mbp	3.21874e-10	-0.417529	0.482	0.552	5.56585e-06	down
	Prdx1	1.0186e-09	0.416198	0.479	0.364	1.76136e-05	up
	Mef2d	1.56633e-26	-0.415792	0.707	0.807	2.70849e-22	down
	Pacs1	9.2122e-07	-0.415653	0.403	0.462	0.0159297	down
	Usp47	5.70366e-07	-0.415515	0.4	0.462	0.00986277	down
	Pkm	4.24678e-11	0.414873	0.542	0.412	7.34354e-07	up
	Thoc7	1.06688e-06	0.414779	0.318	0.226	0.0184485	up
	Hip1	3.01858e-09	0.414502	0.446	0.319	5.21973e-05	up
	Nup98	6.48961e-15	-0.414306	0.561	0.652	1.12218e-10	down
	Myl12a	2.16029e-12	0.414264	0.582	0.453	3.73558e-08	up
	Ccdc12	1.66886e-10	0.414142	0.517	0.394	2.88579e-06	up
	Serpinb6b	3.25694e-10	0.413052	0.517	0.399	5.6319e-06	up
	Rpsa	1.84965e-24	0.412296	0.797	0.622	3.19841e-20	up
	Mapk6	7.98902e-08	0.412085	0.424	0.319	0.00138146	up
	Ctsw	1.67392e-14	0.411893	0.639	0.508	2.89455e-10	up
	Pdcd6	1.35467e-06	0.411491	0.332	0.241	0.023425	up
	Ociad1	2.51318e-06	0.411083	0.317	0.228	0.0434579	up
	Fcho2	1.358e-14	-0.410733	0.55	0.647	2.34826e-10	down
	Rpl15	5.00741e-22	0.410583	0.721	0.578	8.65881e-18	up
	Dyrk1a	1.23054e-08	-0.409948	0.458	0.525	0.000212785	down
	Rcsd1	1.09784e-06	0.409887	0.315	0.226	0.0189839	up
	Serbp1	8.98105e-26	0.409421	0.775	0.632	1.553e-21	up
	Eed	3.21346e-09	0.409062	0.469	0.355	5.55671e-05	up
	Tyrobp	1.26493e-19	0.408696	0.72	0.563	2.18732e-15	up
	Coq10b	2.88988e-16	-0.408171	0.596	0.67	4.99718e-12	down
	Raly	2.43334e-08	0.408004	0.457	0.357	0.000420773	up
	Trir	8.47964e-09	0.407546	0.45	0.343	0.00014663	up
	Uqcrc1	1.99517e-06	0.407488	0.347	0.267	0.0345005	up
	Otulin	1.33244e-25	0.406873	0.817	0.669	2.30405e-21	up
	Dbnl	6.2675e-08	0.40669	0.415	0.314	0.00108378	up
	Sugt1	7.4837e-08	0.406387	0.408	0.307	0.00129408	up
	Rpl6	1.01536e-32	0.40606	0.777	0.641	1.75576e-28	up
	Eif3c	2.0822e-12	0.404597	0.592	0.453	3.60053e-08	up
	Rpl36	2.59169e-26	0.403815	0.751	0.603	4.48155e-22	up
	Rps15	4.49245e-24	0.402106	0.791	0.616	7.76835e-20	up
	Actb	3.74898e-54	0.401292	0.913	0.775	6.48274e-50	up
	Lat2	5.41298e-08	0.401103	0.428	0.322	0.000936013	up
	Rpl36al	6.73001e-15	0.401062	0.642	0.507	1.16375e-10	up
	Sos2	1.27363e-08	-0.400004	0.45	0.521	0.000220236	down
	Aff4	4.90332e-09	-0.399957	0.474	0.537	8.47882e-05	down
	Rac2	1.5409e-21	0.3997	0.726	0.585	2.66452e-17	up
	Ranbp9	4.46167e-13	-0.399587	0.535	0.63	7.71511e-09	down
	Limd2	7.02076e-07	0.399259	0.377	0.284	0.0121403	up
	Plec	5.28046e-07	0.398168	0.386	0.29	0.00913096	up
	Tsc22d3	3.19292e-09	-0.397234	0.477	0.524	5.5212e-05	down
	Rpl35a	2.42483e-19	0.397047	0.729	0.572	4.19301e-15	up
	Trdc	3.29835e-07	0.396418	0.393	0.298	0.00570351	up
	Rps11	1.43624e-23	0.396004	0.76	0.605	2.48354e-19	up
	Myl6	1.89465e-31	0.395789	0.758	0.637	3.27623e-27	up
	Naca	2.24615e-16	0.395258	0.688	0.546	3.88404e-12	up
	Rps12	2.99492e-23	0.39495	0.777	0.619	5.17882e-19	up
	Aimp1	2.77338e-06	0.394523	0.354	0.266	0.0479572	up
	Tma7	2.42474e-12	0.394456	0.608	0.476	4.19285e-08	up
	Ybx1	2.05618e-15	0.394455	0.67	0.533	3.55554e-11	up
	Mdh1	2.55387e-09	0.3941	0.498	0.37	4.41616e-05	up
	Kdm7a	9.02e-08	-0.392409	0.385	0.476	0.00155974	down
	Samsn1	1.40346e-17	0.391585	0.733	0.589	2.42686e-13	up
	Sumo2	8.52966e-13	0.391012	0.617	0.482	1.47495e-08	up
	Hsd11b1	2.26122e-06	0.390396	0.341	0.256	0.0391011	up
	Rack1	1.75208e-18	0.390275	0.737	0.576	3.0297e-14	up
	Cox4i1	6.66757e-18	0.389917	0.711	0.566	1.15296e-13	up
	Cct8	3.56181e-08	0.389841	0.459	0.355	0.000615908	up
	Rpl24	3.47085e-22	0.389381	0.754	0.609	6.00179e-18	up
	Rpl14	7.74895e-18	0.388154	0.718	0.568	1.33995e-13	up
	Zc3h7a	7.3313e-12	-0.386993	0.538	0.613	1.26773e-07	down
	Rps20	1.23125e-23	0.386618	0.762	0.626	2.12907e-19	up
	Dok2	8.38159e-14	0.386009	0.646	0.524	1.44934e-09	up
	Rpl10a	4.36517e-17	0.385666	0.719	0.57	7.54825e-13	up
	Ndufa6	9.64548e-08	0.384319	0.446	0.335	0.0016679	up
	Arf5	7.48394e-10	0.38415	0.534	0.413	1.29412e-05	up
	Sik3	6.19861e-37	-0.384107	0.807	0.878	1.07186e-32	down
	Elmsan1	1.09344e-10	-0.383854	0.522	0.601	1.89078e-06	down
	Rpl34	8.01067e-22	0.383818	0.754	0.595	1.38521e-17	up
	Trpm7	9.62943e-10	-0.383803	0.491	0.556	1.66512e-05	down
	Hsp90ab1	8.90329e-24	0.382724	0.8	0.657	1.53956e-19	up
	Eif3f	8.53493e-11	0.382415	0.582	0.455	1.47586e-06	up
	Mdh2	1.86414e-06	0.382359	0.378	0.29	0.0322347	up
	Selenow	1.25533e-09	0.381748	0.537	0.421	2.17071e-05	up
	Psmb1	8.70761e-10	0.381675	0.544	0.428	1.50572e-05	up
	Susd6	1.61665e-15	-0.38008	0.632	0.692	2.79551e-11	down
	Rpl7	5.0698e-19	0.379608	0.743	0.589	8.7667e-15	up
	Heca	2.22452e-10	-0.378918	0.525	0.591	3.84664e-06	down
	Tbca	5.28364e-07	0.37871	0.42	0.325	0.00913648	up
	Scand1	5.26582e-10	0.378383	0.541	0.43	9.10566e-06	up
	Rpl8	6.62414e-22	0.37788	0.769	0.62	1.14545e-17	up
	Tle5	3.50187e-09	0.377659	0.537	0.424	6.05543e-05	up
	Ccny	1.49926e-07	-0.377276	0.44	0.504	0.00259253	down
	Gzma	5.2004e-47	0.375738	0.911	0.771	8.99254e-43	up
	4932438A13Rik	5.98678e-14	-0.375025	0.597	0.677	1.03523e-09	down
	Cd244a	8.30108e-07	0.374769	0.43	0.335	0.0143542	up
	Arpc1b	2.28423e-22	0.374573	0.775	0.634	3.94988e-18	up
	Rpl36a	2.57435e-13	0.374254	0.655	0.509	4.45157e-09	up
	Sik1	5.77128e-08	-0.374248	0.417	0.495	0.000997969	down
	Bcl2l11	6.85955e-15	0.374114	0.735	0.583	1.18615e-10	up
	Gng5	2.73878e-11	0.373329	0.601	0.479	4.7359e-07	up
	Orai1	4.33377e-07	0.373297	0.43	0.334	0.00749395	up
	Rps4x	8.99549e-20	0.373022	0.755	0.604	1.5555e-15	up
	D16Ertd472e	2.10515e-10	0.372614	0.588	0.469	3.64022e-06	up
	Dusp5	1.21253e-12	0.370747	0.663	0.516	2.09671e-08	up
	Rps8	1.83186e-26	0.36947	0.812	0.666	3.16765e-22	up
	Tsc22d4	1.75707e-08	0.368206	0.496	0.379	0.000303832	up
	Sem1	5.05833e-09	0.367669	0.519	0.406	8.74687e-05	up
	Ube2e3	3.32123e-07	0.367477	0.455	0.363	0.00574308	up
	Tagln2	1.0401e-12	0.367364	0.648	0.53	1.79854e-08	up
	Actn4	1.73423e-06	0.367286	0.391	0.3	0.0299883	up
	Traf3	2.71307e-08	0.367188	0.462	0.343	0.000469143	up
	Rps6	2.39891e-16	0.366295	0.716	0.577	4.14819e-12	up
	Cdc37	1.05854e-08	0.364626	0.523	0.406	0.000183042	up
	Runx3	1.38712e-11	0.364564	0.65	0.525	2.39862e-07	up
	Ccr5	2.16493e-08	0.363751	0.523	0.406	0.00037436	up
	Rplp1	6.61828e-21	0.363708	0.799	0.641	1.14443e-16	up
	Riok1	2.48919e-07	0.362214	0.446	0.342	0.0043043	up
	1110004F10Rik	4.8946e-07	0.361271	0.445	0.344	0.00846374	up
	Rplp0	5.73404e-16	0.36099	0.754	0.601	9.9153e-12	up
	Ubxn1	3.05176e-07	0.360811	0.462	0.357	0.0052771	up
	Capzb	4.85353e-12	0.359678	0.637	0.516	8.39272e-08	up
	Dleu2	3.6475e-09	0.359326	0.578	0.454	6.30725e-05	up
	Cct2	3.01634e-07	0.358847	0.456	0.361	0.00521586	up
	Rin3	1.84136e-09	-0.358785	0.524	0.594	3.18408e-05	down
	Foxo1	1.21879e-11	-0.358574	0.591	0.654	2.10753e-07	down
	Eef1b2	1.11254e-11	0.357988	0.663	0.52	1.92381e-07	up
	Nab1	1.0659e-06	0.356599	0.43	0.338	0.0184315	up
	Drap1	1.0441e-07	0.356184	0.498	0.398	0.00180546	up
	Atxn1	2.19962e-06	0.354616	0.356	0.26	0.0380357	up
	Rpl18	1.28588e-18	0.354518	0.753	0.614	2.22354e-14	up
	Rps5	1.0636e-15	0.354281	0.74	0.589	1.83917e-11	up
	Rpl23	1.08804e-20	0.353749	0.805	0.653	1.88143e-16	up
	Tln1	6.01823e-21	0.353735	0.803	0.662	1.04067e-16	up
	Hsp90b1	7.80504e-11	0.353697	0.621	0.514	1.34965e-06	up
	Top1	7.77654e-17	-0.353441	0.658	0.721	1.34472e-12	down
	Gabarap	6.7895e-09	0.352805	0.554	0.438	0.000117404	up
	Atp6v1f	4.43224e-09	0.352633	0.564	0.443	7.66422e-05	up
	Fau	5.84976e-23	0.351526	0.803	0.656	1.01154e-18	up
	Rpl18a	2.95041e-16	0.350435	0.77	0.615	5.10185e-12	up
	Selenos	1.06184e-06	0.350405	0.413	0.312	0.0183613	up
	Herc4	1.63046e-07	-0.350217	0.493	0.55	0.0028194	down
	Rplp2	1.1907e-16	0.349725	0.782	0.619	2.05896e-12	up
	Rps10	3.34894e-14	0.349531	0.759	0.598	5.79099e-10	up
	Pdia3	8.84609e-10	0.348988	0.575	0.473	1.52967e-05	up
	Ssh2	8.07964e-26	-0.34825	0.763	0.825	1.39713e-21	down
	Rpl32	1.49013e-17	0.346844	0.769	0.621	2.57673e-13	up
	Usp9x	2.44061e-06	-0.346592	0.46	0.514	0.0422031	down
	Sec11c	1.00534e-07	0.345863	0.501	0.396	0.00173844	up
	Eef1d	7.67879e-08	0.34512	0.506	0.4	0.00132782	up
	Psma2	4.34746e-08	0.344602	0.524	0.42	0.000751763	up
	Rpl13a	1.85242e-16	0.344599	0.764	0.617	3.20321e-12	up
	Rps14	1.52103e-15	0.344431	0.754	0.607	2.63017e-11	up
	Smad3	1.00231e-10	0.343961	0.654	0.509	1.7332e-06	up
	Rps16	1.00976e-16	0.343594	0.769	0.617	1.74608e-12	up
	Ankrd12	2.92937e-13	-0.343451	0.634	0.703	5.06547e-09	down
	Atp5g2	2.42408e-07	0.343326	0.49	0.383	0.00419173	up
	Tmed9	1.70596e-08	0.343085	0.555	0.454	0.000294995	up
	Lncpint	7.19709e-48	-0.342325	0.892	0.945	1.24452e-43	down
	N4bp2l2	6.78059e-08	-0.341081	0.492	0.56	0.0011725	down
	Slc25a5	4.06799e-08	0.340999	0.54	0.438	0.000703437	up
	Rora	2.41589e-07	-0.340662	0.474	0.549	0.00417756	down
	Pfdn5	7.02156e-10	0.340247	0.615	0.491	1.21417e-05	up
	Rpl12	2.16259e-13	0.339426	0.728	0.583	3.73955e-09	up
	Rpl11	4.363e-14	0.338893	0.77	0.615	7.5445e-10	up
	Klf10	1.1253e-06	0.338637	0.48	0.384	0.0194587	up
	Rps27	7.66072e-17	0.338605	0.767	0.627	1.32469e-12	up
	Ppia	1.73471e-15	0.338465	0.755	0.613	2.99965e-11	up
	Fcer1g	2.78359e-13	0.337874	0.714	0.578	4.81338e-09	up
	Gpx4	8.48527e-07	0.336787	0.472	0.389	0.0146727	up
	Rpl30	6.46287e-15	0.336446	0.756	0.611	1.11756e-10	up
	Rpl27	8.11077e-13	0.336084	0.723	0.578	1.40251e-08	up
	Rps27a	7.18472e-16	0.334149	0.78	0.63	1.24238e-11	up
	Ppib	4.97024e-09	0.334104	0.59	0.47	8.59453e-05	up
	Cox8a	5.40039e-15	0.331637	0.721	0.59	9.33836e-11	up
	Rps24	3.29495e-12	0.331594	0.79	0.628	5.69763e-08	up
	Rtf2	1.95875e-07	0.329792	0.514	0.398	0.00338707	up
	Peli1	8.16281e-13	-0.329003	0.632	0.697	1.41151e-08	down
	Ranbp2	2.80348e-08	-0.32862	0.534	0.585	0.000484777	down
	Pabpn1	1.31946e-08	0.328544	0.574	0.461	0.000228161	up
	Aff1	3.2808e-07	-0.328418	0.538	0.58	0.00567316	down
	Rpl22	1.67175e-10	0.327784	0.682	0.545	2.8908e-06	up
	Clnk	9.65643e-08	0.327729	0.531	0.412	0.00166979	up
	Mapre2	1.86799e-09	-0.327605	0.565	0.624	3.23013e-05	down
	S100a10	1.63823e-10	0.327415	0.671	0.539	2.83282e-06	up
	Rbl2	4.66166e-07	0.327247	0.47	0.365	0.00806094	up
	Rps9	8.3855e-15	0.325554	0.766	0.624	1.45002e-10	up
	Rpl3	1.36431e-12	0.324723	0.761	0.607	2.35917e-08	up
	Rpl13	1.53146e-16	0.324722	0.821	0.671	2.6482e-12	up
	Rnasek	2.18142e-06	0.324491	0.445	0.347	0.0377211	up
	Smap2	2.20532e-06	0.323914	0.423	0.323	0.0381344	up
	Esyt2	5.16767e-12	-0.323315	0.621	0.684	8.93594e-08	down
	Eif5a	1.4581e-09	0.322951	0.621	0.516	2.52135e-05	up
	Rpl19	1.60695e-17	0.322566	0.775	0.645	2.77874e-13	up
	mt-Atp8	6.92567e-07	0.32251	0.485	0.374	0.0119759	up
	Fxyd5	3.0151e-15	0.321653	0.735	0.613	5.21371e-11	up
	Rps25	4.70154e-11	0.321482	0.711	0.566	8.1299e-07	up
	Slc38a1	3.14039e-17	-0.32125	0.718	0.779	5.43035e-13	down
	Rps7	7.0683e-14	0.321214	0.755	0.615	1.22225e-09	up
	Tmsb4x	8.30804e-33	0.320588	0.919	0.799	1.43663e-28	up
	Atp5md	1.75769e-06	0.320509	0.452	0.361	0.030394	up
	Rel	8.78988e-09	0.320388	0.61	0.497	0.000151995	up
	Zdhhc20	2.74279e-10	-0.318812	0.593	0.638	4.74284e-06	down
	Arhgap17	2.19199e-06	-0.318101	0.499	0.544	0.0379039	down
	Rps13	9.30565e-13	0.31808	0.756	0.615	1.60913e-08	up
	Rpl10	6.9414e-14	0.317992	0.744	0.609	1.20031e-09	up
	Trbc1	1.3213e-09	0.316535	0.668	0.539	2.2848e-05	up
	Rps23	3.8963e-08	0.315996	0.754	0.592	0.000673749	up
	mt-Nd3	3.47733e-10	0.31592	0.71	0.574	6.013e-06	up
	Snrpb	5.13862e-08	0.313691	0.583	0.475	0.000888571	up
	Qk	6.44822e-07	-0.312548	0.532	0.58	0.0111503	down
	Uqcrh	3.97088e-10	0.312288	0.654	0.54	6.86644e-06	up
	Rps15a	1.46815e-12	0.311658	0.753	0.617	2.53872e-08	up
	Sub1	3.36899e-14	0.311009	0.749	0.63	5.82566e-10	up
	Sp100	9.41616e-13	0.309663	0.735	0.625	1.62824e-08	up
	Ddx6	5.79093e-08	-0.309443	0.541	0.594	0.00100137	down
	Ldha	2.3123e-06	0.308059	0.499	0.412	0.0399843	up
	Setbp1	2.50801e-11	0.307368	0.757	0.615	4.33685e-07	up
	Abcb1a	3.44543e-07	0.307136	0.536	0.427	0.00595783	up
	Il12rb2	2.83451e-21	0.305248	0.894	0.782	4.90144e-17	up
	Rps3a1	7.82671e-13	0.305204	0.789	0.644	1.35339e-08	up
	Rpl4	9.63919e-10	0.30322	0.671	0.556	1.66681e-05	up
	Ccnt1	2.27769e-06	-0.302129	0.494	0.536	0.0393858	down
	H2afz	1.73577e-16	0.301903	0.763	0.656	3.0015e-12	up
	Rpl26	1.85562e-09	0.301658	0.693	0.564	3.20873e-05	up
	Oaz1	1.5241e-14	0.301653	0.753	0.635	2.63547e-10	up
	Rps18	5.45312e-09	0.300984	0.699	0.553	9.42954e-05	up
	H2afy	8.36582e-09	0.30045	0.64	0.526	0.000144662	up
	Arhgdib	1.6693e-11	0.300153	0.686	0.574	2.88655e-07	up
	Eif5b	6.51391e-07	0.299428	0.522	0.407	0.0112638	up
	Ccl5	3.99671e-31	0.298444	0.964	0.856	6.9111e-27	up
	Inpp5d	6.7731e-40	-0.298424	0.896	0.929	1.1712e-35	down
	Anxa6	4.67302e-09	0.297073	0.656	0.542	8.08058e-05	up
	Rpl5	6.76386e-11	0.29674	0.748	0.61	1.16961e-06	up
	Dad1	9.45519e-07	0.294288	0.54	0.44	0.0163499	up
	Chka	1.47587e-07	-0.293705	0.563	0.619	0.00255207	down
	Ccnl1	1.53434e-16	-0.293055	0.722	0.76	2.65317e-12	down
	Arhgef18	8.24544e-12	-0.291237	0.67	0.734	1.4258e-07	down
	Rbm3	3.28877e-08	0.289749	0.651	0.53	0.000568694	up
	Ctsd	1.17748e-10	0.289398	0.707	0.592	2.0361e-06	up
	Gimap6	3.99446e-09	0.28886	0.657	0.562	6.90722e-05	up
	Ppp1r16b	3.70053e-14	-0.287803	0.715	0.766	6.39896e-10	down
	Tmem234	1.24759e-06	0.287381	0.517	0.409	0.0215733	up
	Tmsb10	5.79286e-14	0.286786	0.811	0.691	1.0017e-09	up
	Arhgef3	1.86028e-09	0.286421	0.697	0.584	3.21679e-05	up
	Cdk17	8.53462e-07	-0.286323	0.559	0.606	0.0147581	down
	Rpl17	2.10616e-10	0.2849	0.755	0.627	3.64197e-06	up
	Hspa8	1.85353e-09	0.284834	0.754	0.615	3.20512e-05	up
	Klf6	8.78101e-18	-0.284398	0.725	0.745	1.51841e-13	down
	Clint1	7.87435e-16	-0.28437	0.742	0.793	1.36163e-11	down
	Ust	1.87288e-10	-0.284124	0.652	0.71	3.23858e-06	down
	Znrf3	2.59528e-09	-0.283396	0.64	0.676	4.48776e-05	down
	Rps3	7.86226e-09	0.282395	0.76	0.621	0.000135954	up
	Higd1a	1.27326e-06	0.282299	0.563	0.461	0.0220173	up
	Rpl27a	3.50337e-12	0.282222	0.813	0.68	6.05802e-08	up
	Itm2b	1.93197e-10	0.281422	0.718	0.607	3.34077e-06	up
	Klf13	5.28838e-18	-0.281275	0.751	0.797	9.14467e-14	down
	Zswim6	4.16409e-24	-0.281048	0.844	0.885	7.20055e-20	down
	Itsn2	2.46152e-06	-0.280953	0.527	0.581	0.0425645	down
	Arih2	1.35215e-06	-0.280071	0.558	0.596	0.0233813	down
	4930523C07Rik	5.68763e-08	0.279764	0.643	0.514	0.000983504	up
	B2m	5.39692e-18	0.279576	0.854	0.731	9.33235e-14	up
	Rpl7a	5.59507e-08	0.279434	0.661	0.542	0.0009675	up
	Irf8	1.53274e-30	0.279083	0.927	0.834	2.65041e-26	up
	Cd247	3.08927e-09	0.277665	0.753	0.605	5.34196e-05	up
	2024-03-07	2.55232e-08	-0.277031	0.608	0.65	0.000441347	down
	Osbpl8	9.52872e-10	-0.276211	0.673	0.717	1.64771e-05	down
	Fth1	3.23176e-09	0.274356	0.749	0.619	5.58836e-05	up
	Vim	5.02726e-08	0.272505	0.662	0.555	0.000869314	up
	Tpp2	1.01267e-06	-0.271991	0.578	0.617	0.0175111	down
	Rpl23a	3.58217e-10	0.269882	0.736	0.619	6.19429e-06	up
	Cd47	1.00005e-09	0.269586	0.733	0.62	1.72928e-05	up
	Abi1	6.86894e-09	-0.268817	0.653	0.695	0.000118778	down
	Tulp4	2.61233e-06	-0.26713	0.577	0.613	0.0451724	down
	Usp48	1.91905e-06	-0.266778	0.562	0.598	0.0331843	down
	Zdhhc18	5.96178e-10	0.266398	0.777	0.655	1.03091e-05	up
	Bcl2	3.20273e-11	0.264991	0.813	0.681	5.53817e-07	up
	Dip2b	3.20107e-12	-0.264345	0.728	0.766	5.53529e-08	down
	Arpc3	2.30062e-08	0.26415	0.725	0.602	0.000397824	up
	Arih1	1.16133e-23	-0.262483	0.85	0.894	2.00817e-19	down
	Ubn1	6.21609e-08	-0.262461	0.615	0.647	0.00107489	down
	Relb	1.97085e-06	0.261612	0.562	0.451	0.0340799	up
	Klrk1	7.07291e-09	0.260448	0.754	0.626	0.000122305	up
	Tpt1	1.94505e-10	0.260433	0.835	0.718	3.36338e-06	up
	Hspa5	4.92178e-10	0.259863	0.796	0.67	8.51074e-06	up
	Eef1a1	1.05306e-10	0.256748	0.852	0.727	1.82096e-06	up
	Irak2	5.00763e-09	0.252471	0.77	0.655	8.6592e-05	up
	Zbtb20	5.59278e-26	-0.252282	0.87	0.893	9.67104e-22	down
	Gls	4.11711e-09	-0.251897	0.678	0.702	7.11931e-05	down
	Mef2a	4.3227e-09	-0.251372	0.668	0.712	7.47481e-05	down
