# Supplementary material for: Trained ILCs confer adaptive immunity-independent protection against influenza
Source: J Virol. 2025 Aug 4;99(9):e00532-25. doi: 10.1128/jvi.00532-25 (PMC12455922; doi:10.1128/jvi.00532-25)
Supplement: Table S2 — DEGs in ILC2. [file jvi.00532-25-s0008.xlsx]

## Sheet: Sheet1
	Supplementary Table 2 ILC 2	DEG ILC 2
	gene_symbol	p_val	avg_log2FC	treatment	control	p_val_adj	direction
	Rtp4	1.05219e-36	6.02903	0.207	0.003	1.81946e-32	up
	Gbp10	8.96214e-39	5.28983	0.223	0.006	1.54973e-34	up
	Gbp6	4.96576e-75	5.09393	0.4	0.019	8.58679e-71	up
	Irgm2	4.01329e-27	4.47395	0.167	0.007	6.93978e-23	up
	Tgtp1	2.33683e-21	4.31101	0.132	0.006	4.04084e-17	up
	Igtp	4.88597e-42	4.01943	0.266	0.022	8.44882e-38	up
	Tgtp2	7.08284e-38	3.76885	0.241	0.017	1.22476e-33	up
	Zbp1	8.03795e-65	3.53875	0.403	0.047	1.38992e-60	up
	Gbp9	8.70204e-24	3.47003	0.176	0.023	1.50476e-19	up
	Ifi47	4.10514e-50	3.39724	0.334	0.042	7.0986e-46	up
	Serpina3f	6.294e-21	3.38859	0.147	0.014	1.08836e-16	up
	Gbp2	3.42982e-54	3.27705	0.37	0.055	5.93084e-50	up
	Irgm1	3.8255e-38	3.10621	0.274	0.037	6.61505e-34	up
	Tap1	1.88721e-58	2.97486	0.402	0.063	3.26336e-54	up
	Gbp2b	1.26268e-39	2.96582	0.301	0.052	2.18343e-35	up
	Gbp4	1.55475e-78	2.92895	0.526	0.118	2.68848e-74	up
	Usp18	1.37426e-15	2.88045	0.112	0.012	2.37636e-11	up
	Isg15	1.37179e-25	2.80768	0.217	0.042	2.3721e-21	up
	Nlrc5	2.97037e-56	2.75586	0.396	0.059	5.13637e-52	up
	Olfr56	9.52607e-17	2.70674	0.132	0.019	1.64725e-12	up
	Stat1	5.03882e-110	2.67769	0.662	0.161	8.71314e-106	up
	Irf7	2.85441e-24	2.63024	0.201	0.035	4.93585e-20	up
	Irf9	8.63847e-37	2.48521	0.306	0.062	1.49376e-32	up
	Cxcl10	3.04605e-31	2.41922	0.304	0.082	5.26723e-27	up
	Ms4a6b	2.42253e-10	2.3749	0.112	0.032	4.18904e-06	up
	Ube2l6	6.34285e-15	2.34307	0.148	0.036	1.09681e-10	up
	Isg20	1.06871e-21	2.25238	0.215	0.055	1.84802e-17	up
	Psmb9	1.01754e-75	2.23538	0.569	0.168	1.75952e-71	up
	Gbp5	9.62596e-14	2.19857	0.125	0.024	1.66452e-09	up
	Cd274	1.77941e-55	2.17199	0.5	0.173	3.07696e-51	up
	Gbp3	7.35569e-10	2.14986	0.101	0.026	1.27195e-05	up
	Il12rb1	7.14353e-15	2.10111	0.148	0.035	1.23526e-10	up
	Parp9	3.19825e-34	2.08041	0.326	0.083	5.53041e-30	up
	Oas3	1.22588e-11	2.07002	0.122	0.032	2.11979e-07	up
	Ifitm3	1.8481e-17	2.06638	0.204	0.063	3.19573e-13	up
	Stat2	1.18349e-33	2.05104	0.342	0.099	2.04648e-29	up
	Xaf1	7.74564e-22	2.01206	0.229	0.062	1.33938e-17	up
	Lgals3bp	5.80101e-26	1.98622	0.276	0.081	1.00311e-21	up
	Gm11127	7.88245e-14	1.94441	0.154	0.043	1.36303e-09	up
	Gm12185	3.95481e-16	1.84814	0.185	0.053	6.83867e-12	up
	Bst2	1.58248e-58	1.83417	0.563	0.224	2.73642e-54	up
	Gm12216	6.83455e-22	1.83143	0.269	0.089	1.18183e-17	up
	Irf1	7.27605e-133	1.8213	0.84	0.42	1.25817e-128	up
	Parp14	4.26271e-36	1.75299	0.403	0.135	7.37109e-32	up
	Gm6034	2.33492e-10	1.73615	0.122	0.036	4.03754e-06	up
	Tmem88	1.39249e-12	-1.71367	0.042	0.128	2.40789e-08	down
	H2-Q6	4.10965e-69	1.70086	0.622	0.25	7.1064e-65	up
	Gm7030	6.5712e-10	1.6726	0.124	0.04	1.13629e-05	up
	A330040F15Rik	7.8301e-13	1.66349	0.167	0.056	1.35398e-08	up
	Serpinb9	4.45563e-11	1.60636	0.132	0.039	7.70467e-07	up
	Psmb10	1.74819e-56	1.60349	0.582	0.255	3.02297e-52	up
	Ffar2	4.22835e-23	1.59607	0.307	0.111	7.31166e-19	up
	Dtx3l	9.59119e-14	1.56462	0.204	0.081	1.65851e-09	up
	Irf8	4.94287e-12	1.55084	0.129	0.033	8.54722e-08	up
	Epsti1	7.86811e-29	1.53425	0.37	0.138	1.36055e-24	up
	Rtn2	3.11263e-15	-1.52185	0.075	0.191	5.38237e-11	down
	Ramp3	1.41835e-08	1.51716	0.168	0.082	0.000245262	up
	Serpina3g	1.39697e-31	1.50978	0.436	0.193	2.41565e-27	up
	H2-T22	1.39902e-33	1.48975	0.436	0.188	2.41919e-29	up
	Fas	6.36998e-13	1.47471	0.198	0.078	1.1015e-08	up
	Parp11	3.81405e-10	1.43866	0.135	0.045	6.59526e-06	up
	Tor3a	2.68921e-09	1.43853	0.134	0.049	4.65019e-05	up
	H2-Q4	6.66999e-68	1.43324	0.687	0.329	1.15337e-63	up
	H2-M3	7.2298e-15	1.4238	0.23	0.092	1.25018e-10	up
	Herc6	1.0628e-24	1.4181	0.379	0.167	1.83779e-20	up
	AW112010	1.44521e-73	1.40962	0.724	0.384	2.49906e-69	up
	Tmem140	1.91549e-07	1.34601	0.129	0.056	0.00331226	up
	Slfn2	3.16391e-50	1.32593	0.625	0.301	5.47104e-46	up
	Pml	4.76334e-07	1.316	0.127	0.058	0.00823677	up
	Gbp8	4.46486e-15	1.3081	0.288	0.14	7.72064e-11	up
	Mxd1	1.95412e-21	1.30177	0.388	0.2	3.37907e-17	up
	Samhd1	1.08277e-77	1.29871	0.808	0.481	1.87233e-73	up
	Cysltr2	2.54572e-26	1.2986	0.439	0.22	4.40206e-22	up
	Ctss	1.58283e-15	1.29573	0.24	0.094	2.73703e-11	up
	Ifih1	1.90085e-07	1.26787	0.123	0.05	0.00328695	up
	Trim30a	4.19468e-14	1.26696	0.273	0.135	7.25345e-10	up
	Eif2ak2	3.26237e-07	1.25682	0.131	0.058	0.00564129	up
	Rnf213	9.96852e-25	1.25182	0.425	0.213	1.72376e-20	up
	Cst7	1.7901e-06	1.24809	0.117	0.053	0.0309545	up
	Ifi35	9.56027e-18	1.24107	0.319	0.15	1.65316e-13	up
	H2-Q7	2.06362e-78	1.24019	0.811	0.439	3.56841e-74	up
	Gm4070	1.0688e-16	1.23585	0.295	0.132	1.84816e-12	up
	Bcl3	7.49646e-08	1.21313	0.143	0.063	0.00129629	up
	Gm12536	1.53893e-06	1.20802	0.124	0.058	0.0266112	up
	Pdcd1	1.11777e-06	1.20177	0.129	0.06	0.0193285	up
	Ifi204	1.45049e-06	1.19843	0.117	0.052	0.0250819	up
	Whrn	6.3582e-11	-1.19516	0.093	0.194	1.09946e-06	down
	Psmb8	3.51219e-107	1.19151	0.878	0.563	6.07329e-103	up
	Gm4258	1.44819e-06	-1.18071	0.073	0.137	0.0250421	down
	Gbp7	4.04567e-29	1.17289	0.519	0.298	6.99578e-25	up
	Psme2	1.22065e-56	1.15222	0.702	0.414	2.11075e-52	up
	Ppa1	3.93723e-16	1.14232	0.337	0.181	6.80827e-12	up
	Bbc3	2.70616e-07	-1.12992	0.059	0.125	0.00467948	down
	Tnfsf10	1.50935e-10	1.1279	0.22	0.108	2.60997e-06	up
	Ddx60	1.95161e-11	1.12431	0.229	0.106	3.37472e-07	up
	Nmi	1.41024e-19	1.12355	0.379	0.19	2.43858e-15	up
	Tubb6	2.94238e-08	1.1087	0.187	0.095	0.000508796	up
	Tapbpl	1.49406e-17	1.10372	0.357	0.191	2.58353e-13	up
	Psme1	2.75949e-89	1.09501	0.845	0.551	4.77171e-85	up
	Rln3	1.1047e-06	1.09031	0.138	0.066	0.0191024	up
	Adar	7.9549e-07	1.08126	0.139	0.066	0.0137556	up
	H2-Q10	3.91616e-12	1.0432	0.266	0.138	6.77182e-08	up
	Il5	2.13005e-11	1.03323	0.319	0.193	3.68329e-07	up
	Slfn5	1.61097e-14	1.02082	0.316	0.161	2.7857e-10	up
	H2-T23	1.45721e-58	1.01574	0.772	0.504	2.51981e-54	up
	Klrg1	3.10003e-07	1.00863	0.173	0.089	0.00536056	up
	Ddit4	1.42149e-08	1.00686	0.216	0.117	0.000245804	up
	Ecm1	2.63496e-06	1.0049	0.157	0.085	0.0455638	up
	Tapbp	2.14929e-37	0.997025	0.637	0.384	3.71655e-33	up
	Sp140	1.33406e-09	0.974181	0.234	0.124	2.30685e-05	up
	Gypc	8.65389e-23	0.973249	0.479	0.259	1.49643e-18	up
	Fkbp2	5.76599e-18	0.964318	0.417	0.246	9.97054e-14	up
	Bik	1.73336e-08	0.960294	0.207	0.109	0.000299733	up
	Fam210a	9.91367e-08	-0.945926	0.15	0.242	0.00171427	down
	Triobp	7.44242e-07	0.937209	0.185	0.104	0.0128694	up
	9930111J21Rik2	1.82576e-11	0.935612	0.3	0.165	3.1571e-07	up
	Acox1	3.02028e-10	-0.934553	0.155	0.269	5.22268e-06	down
	Cmc2	1.59466e-07	0.930206	0.217	0.128	0.00275749	up
	Ormdl2	1.22931e-06	0.921272	0.181	0.104	0.0212572	up
	4931406G06Rik	1.27161e-06	0.919376	0.185	0.105	0.0219886	up
	Acsl5	3.58713e-10	0.918126	0.266	0.153	6.20287e-06	up
	Mrps34	4.63086e-07	0.91684	0.21	0.124	0.00800768	up
	Themis	6.36883e-09	-0.909906	0.128	0.229	0.00011013	down
	Dgat1	5.14725e-12	0.905243	0.379	0.243	8.90063e-08	up
	Ltb4r1	1.10198e-33	0.901793	0.651	0.409	1.90555e-29	up
	Tom1	2.53191e-07	-0.893438	0.136	0.223	0.00437817	down
	Ddx58	3.99449e-13	0.891074	0.344	0.197	6.90727e-09	up
	Gm26802	1.19022e-11	-0.891031	0.255	0.378	2.05814e-07	down
	Clic4	8.38358e-13	0.887098	0.369	0.229	1.44969e-08	up
	Nipsnap3b	1.78709e-06	0.883629	0.197	0.118	0.0309024	up
	Gm20559	4.29168e-07	0.878782	0.179	0.095	0.00742118	up
	Ogfr	3.51083e-08	0.874639	0.255	0.157	0.000607093	up
	Uba7	1.53289e-06	0.873715	0.168	0.091	0.0265067	up
	Ifi203	1.88861e-26	0.872659	0.614	0.406	3.26579e-22	up
	Slfn8	3.87482e-12	0.870405	0.307	0.163	6.70034e-08	up
	H2-K1	7.98787e-164	0.867771	0.98	0.837	1.38126e-159	up
	Trim12c	1.85554e-08	0.864649	0.22	0.117	0.00032086	up
	Sdf2l1	2.64144e-07	0.862041	0.235	0.147	0.00456758	up
	Casp1	2.01731e-06	0.853364	0.152	0.078	0.0348834	up
	Zfp410	2.59725e-06	-0.838876	0.117	0.193	0.0449117	down
	Psma4	2.7018e-21	0.834027	0.528	0.322	4.67195e-17	up
	Asb2	1.27853e-20	0.832824	0.502	0.288	2.21084e-16	up
	Gm27162	2.90514e-07	0.832234	0.192	0.104	0.00502358	up
	Magi3	2.42918e-08	-0.817824	0.185	0.285	0.000420054	down
	Polr2j	1.13103e-11	0.817218	0.346	0.21	1.95578e-07	up
	Taco1	5.3998e-07	-0.810135	0.2	0.294	0.00933733	down
	Kdm6bos	1.93721e-06	-0.804338	0.15	0.232	0.0334983	down
	Mitd1	2.46517e-06	0.798969	0.195	0.112	0.0426277	up
	Nfil3	2.3962e-07	0.797653	0.245	0.153	0.00414351	up
	Idnk	6.16194e-14	0.78845	0.428	0.268	1.06552e-09	up
	Ldhd	3.4261e-07	0.784063	0.235	0.142	0.00592441	up
	Ifi27	1.34886e-15	0.781499	0.482	0.335	2.33244e-11	up
	Rnf114	2.28553e-10	0.77911	0.342	0.222	3.95214e-06	up
	Sp110	9.25588e-20	0.773905	0.547	0.355	1.60053e-15	up
	Nampt	1.40159e-08	0.773711	0.313	0.207	0.000242362	up
	Arfgef2	1.47447e-08	-0.769001	0.196	0.305	0.000254965	down
	Mrps7	5.90518e-07	0.765519	0.241	0.151	0.0102112	up
	Chmp2a	4.21698e-21	0.763486	0.565	0.373	7.292e-17	up
	Gm10076	1.16892e-49	0.75999	0.818	0.581	2.0213e-45	up
	Pgm2l1	1.25642e-16	-0.758347	0.365	0.525	2.1726e-12	down
	Tsc22d2	8.71949e-32	-0.754032	0.538	0.728	1.50777e-27	down
	P2rx7	3.38404e-08	0.741749	0.289	0.181	0.000585168	up
	Capg	3.49136e-15	0.741265	0.494	0.334	6.03726e-11	up
	Serpinb1a	1.76278e-27	0.74046	0.7	0.475	3.0482e-23	up
	Gimap9	2.6669e-07	0.73955	0.274	0.177	0.00461161	up
	Zswim4	3.80624e-12	-0.728642	0.424	0.525	6.58176e-08	down
	Psma5	5.75071e-13	0.721757	0.435	0.286	9.94413e-09	up
	Ebp	4.55266e-11	0.720053	0.383	0.253	7.87246e-07	up
	Glmp	1.59541e-07	0.719333	0.268	0.168	0.00275878	up
	Jpt1	2.23497e-17	0.715647	0.515	0.338	3.86471e-13	up
	Pias2	1.05199e-09	-0.715132	0.251	0.371	1.81911e-05	down
	Slc35d1	1.46898e-07	-0.713856	0.217	0.312	0.00254016	down
	Jmy	1.11667e-13	-0.704506	0.333	0.483	1.93095e-09	down
	Gimap6	9.90774e-14	0.700156	0.475	0.296	1.71325e-09	up
	Psma6	4.2327e-12	0.700037	0.407	0.255	7.31919e-08	up
	Plscr1	3.46209e-14	0.694057	0.514	0.365	5.98665e-10	up
	Mlf1	4.8853e-09	-0.693474	0.273	0.386	8.44766e-05	down
	B2m	7.18623e-149	0.690182	0.981	0.875	1.24264e-144	up
	Vdac3	1.46729e-09	0.688251	0.352	0.232	2.53724e-05	up
	Anxa2	6.04116e-08	0.687336	0.301	0.191	0.00104464	up
	Eif1b	4.74329e-10	0.686921	0.398	0.281	8.20209e-06	up
	Mndal	4.17685e-31	0.681309	0.771	0.578	7.2226e-27	up
	Sec24a	4.80192e-07	-0.679114	0.221	0.311	0.00830349	down
	Mrps14	6.26113e-20	0.677487	0.593	0.388	1.08267e-15	up
	Ndufa8	4.87324e-10	0.673499	0.382	0.262	8.4268e-06	up
	AA467197	4.1577e-07	0.673399	0.294	0.197	0.00718949	up
	Ssu72	5.26941e-12	0.670381	0.435	0.291	9.11187e-08	up
	Rnh1	1.08352e-08	0.669926	0.323	0.203	0.000187362	up
	Areg	1.2611e-16	0.658177	0.644	0.498	2.1807e-12	up
	Pomp	4.15729e-21	0.655929	0.636	0.452	7.18878e-17	up
	Psmg4	6.04067e-07	0.655837	0.285	0.193	0.0104455	up
	Chchd1	3.76189e-09	0.653609	0.347	0.224	6.50507e-05	up
	Psmb5	1.25255e-13	0.643296	0.485	0.327	2.16591e-09	up
	Txndc17	4.02999e-12	0.627958	0.484	0.341	6.96867e-08	up
	Gm17056	6.91569e-09	-0.62744	0.365	0.463	0.000119586	down
	Ddx24	5.05574e-22	0.626723	0.673	0.494	8.74238e-18	up
	Coa3	2.61029e-06	0.624214	0.294	0.207	0.0451371	up
	Ifnar2	4.48744e-13	0.623876	0.512	0.358	7.75969e-09	up
	Tap2	4.1347e-10	0.62069	0.422	0.295	7.14973e-06	up
	Sp100	6.94673e-16	0.617658	0.587	0.412	1.20123e-11	up
	Rbm8a	7.16513e-08	0.613311	0.369	0.266	0.00123899	up
	Ndufv2	2.36335e-08	0.612028	0.379	0.269	0.000408671	up
	Gimap5	1.04975e-08	0.611302	0.366	0.247	0.000181523	up
	Adh5	3.39681e-08	0.605843	0.35	0.239	0.000587377	up
	Psma7	8.62633e-24	0.605716	0.733	0.524	1.49167e-19	up
	Eif6	1.00773e-09	0.60489	0.424	0.289	1.74257e-05	up
	Atp6v0e	1.31183e-17	0.602878	0.617	0.45	2.26841e-13	up
	Wdr83os	6.46986e-07	0.601123	0.317	0.224	0.0111877	up
	Anxa5	3.07437e-13	0.600389	0.548	0.403	5.3162e-09	up
	Ndufa11	1.17546e-09	0.594958	0.422	0.299	2.03261e-05	up
	Rbx1	5.85329e-13	0.593795	0.512	0.347	1.01215e-08	up
	Psma2	1.25846e-21	0.592844	0.69	0.518	2.17614e-17	up
	Cenpx	6.43924e-10	0.592581	0.431	0.311	1.11347e-05	up
	Fam32a	8.79598e-08	0.590553	0.344	0.227	0.001521	up
	Cycs	4.58311e-16	0.587525	0.606	0.452	7.92512e-12	up
	Ebna1bp2	2.01517e-06	0.586445	0.301	0.209	0.0348463	up
	Selenoh	4.56572e-08	0.58415	0.379	0.273	0.000789505	up
	Stau1	3.44723e-08	-0.583474	0.325	0.435	0.000596094	down
	Psmb4	3.38445e-14	0.5823	0.566	0.406	5.85239e-10	up
	Pdlim1	1.50042e-07	0.581532	0.375	0.265	0.00259453	up
	Suclg1	1.9562e-09	0.574034	0.442	0.325	3.38266e-05	up
	Tmem147	9.98594e-07	0.56786	0.338	0.243	0.0172677	up
	Uqcrb	4.10739e-15	0.564188	0.589	0.433	7.10251e-11	up
	Tbcb	1.71573e-06	0.563244	0.327	0.235	0.0296684	up
	Gatad2b	9.41231e-10	-0.563165	0.391	0.511	1.62758e-05	down
	Rnf38	2.75834e-06	-0.558925	0.296	0.381	0.0476972	down
	Samd9l	1.96685e-07	0.558173	0.351	0.24	0.00340108	up
	Ndufa5	2.68217e-08	0.556683	0.409	0.291	0.0004638	up
	Lrrc8c	8.47987e-13	-0.556227	0.484	0.616	1.46634e-08	down
	Trappc4	1.0865e-06	0.554017	0.339	0.245	0.0187877	up
	Odc1	1.0588e-07	-0.551065	0.263	0.38	0.00183088	down
	Gimap1	3.91158e-17	0.549484	0.677	0.504	6.7639e-13	up
	Erh	6.15695e-09	0.549345	0.432	0.304	0.000106466	up
	Eif2s1	1.80841e-07	0.546865	0.372	0.263	0.00312711	up
	Lsp1	1.02945e-19	0.545157	0.707	0.529	1.78013e-15	up
	Prdx5	4.95458e-13	0.538876	0.56	0.419	8.56746e-09	up
	Aprt	5.75078e-14	0.538041	0.61	0.449	9.94425e-10	up
	Psmc5	2.558e-07	0.537772	0.403	0.306	0.00442329	up
	Tbrg1	3.69716e-10	0.53748	0.478	0.345	6.39313e-06	up
	Ndufab1	5.70552e-10	0.537402	0.476	0.338	9.86599e-06	up
	Rab43	1.45534e-11	0.536273	0.572	0.423	2.51658e-07	up
	Sptssa	5.41103e-23	0.533859	0.789	0.617	9.35675e-19	up
	Plaat3	4.38463e-17	0.531474	0.668	0.505	7.5819e-13	up
	Psmb6	3.03677e-11	0.529675	0.516	0.386	5.25118e-07	up
	Dbnl	5.53026e-11	0.529043	0.535	0.416	9.56293e-07	up
	Sun2	3.40911e-07	-0.527341	0.336	0.44	0.00589503	down
	Reep5	3.63675e-13	0.524887	0.595	0.458	6.28867e-09	up
	Prr3	1.75123e-06	-0.524847	0.33	0.417	0.0302823	down
	Sla	2.56627e-06	0.522719	0.373	0.275	0.0443759	up
	Ech1	9.78034e-07	0.521509	0.371	0.272	0.0169122	up
	Tomm22	4.45201e-08	0.520238	0.43	0.327	0.000769842	up
	Tspo	1.94358e-28	0.520044	0.844	0.666	3.36085e-24	up
	Mdh1	2.32668e-12	0.519144	0.569	0.43	4.0233e-08	up
	Vamp8	2.15001e-11	0.519106	0.548	0.417	3.7178e-07	up
	Usp47	2.97417e-08	-0.518175	0.41	0.517	0.000514293	down
	Polr2g	1.96356e-06	0.517323	0.361	0.271	0.0339539	up
	Vps29	4.34402e-07	0.516734	0.397	0.298	0.00751169	up
	Ndufb8	4.21342e-14	0.515971	0.597	0.462	7.28585e-10	up
	Nme1	1.3453e-17	0.511615	0.696	0.547	2.3263e-13	up
	Tmbim4	9.02876e-08	0.511126	0.422	0.315	0.00156125	up
	Lamtor4	4.3089e-07	0.509536	0.403	0.302	0.00745095	up
	Basp1	7.00015e-07	0.506771	0.46	0.36	0.0121047	up
	Cdk2ap2	1.12352e-09	0.504285	0.501	0.396	1.94279e-05	up
	Gm15283	1.64661e-08	0.500294	0.445	0.324	0.000284732	up
	Pdia6	4.12493e-12	0.499063	0.582	0.46	7.13284e-08	up
	S100a10	6.49702e-39	0.498309	0.921	0.754	1.12347e-34	up
	Bax	7.86018e-09	0.496289	0.474	0.351	0.000135918	up
	H2-D1	4.89182e-140	0.495357	0.992	0.927	8.45894e-136	up
	Serpinb6a	1.07238e-06	0.495172	0.407	0.309	0.0185435	up
	Emg1	8.5272e-10	0.492293	0.503	0.377	1.47452e-05	up
	Cox5a	2.73953e-16	0.491727	0.696	0.534	4.73719e-12	up
	Med13	1.25661e-09	-0.491474	0.472	0.584	2.17293e-05	down
	Chd9	3.6099e-08	-0.490949	0.428	0.537	0.000624223	down
	Prr13	8.78287e-14	0.490103	0.674	0.482	1.51873e-09	up
	Ostc	4.2708e-07	0.489814	0.425	0.335	0.00738507	up
	Nabp1	3.1141e-12	0.489094	0.637	0.499	5.38489e-08	up
	Traf1	2.31304e-11	0.487986	0.621	0.472	3.9997e-07	up
	Ap2s1	1.25023e-06	0.485689	0.409	0.319	0.0216189	up
	Il2rb	2.14016e-10	0.485176	0.557	0.407	3.70077e-06	up
	Arg1	2.07109e-10	0.483746	0.607	0.482	3.58133e-06	up
	Lif	1.30621e-07	0.483192	0.36	0.233	0.0022587	up
	Vps28	1.979e-10	0.482139	0.528	0.413	3.42209e-06	up
	Dbi	5.96787e-07	0.481957	0.394	0.286	0.0103196	up
	Psma1	5.78586e-10	0.480326	0.521	0.394	1.00049e-05	up
	Prdx1	1.55009e-12	0.480129	0.626	0.472	2.68041e-08	up
	Eapp	5.37426e-07	0.480113	0.4	0.295	0.00929317	up
	Ndufs7	4.41166e-07	0.4801	0.422	0.309	0.00762864	up
	Gm10260	5.89758e-34	0.47961	0.921	0.732	1.01981e-29	up
	Setd2	4.22388e-07	-0.478861	0.375	0.473	0.00730393	down
	Akr1b3	6.72976e-10	0.478598	0.561	0.43	1.16371e-05	up
	Etfb	1.90166e-09	0.476592	0.527	0.394	3.28834e-05	up
	Klf10	2.27607e-13	-0.472592	0.612	0.663	3.93578e-09	down
	Mpc2	5.79697e-10	0.472295	0.539	0.426	1.00241e-05	up
	Vdac2	1.59412e-12	0.471648	0.635	0.481	2.75656e-08	up
	Atp5o	2.46929e-14	0.471208	0.676	0.527	4.2699e-10	up
	Psmb3	1.53534e-11	0.470814	0.595	0.46	2.65492e-07	up
	Prmt1	4.25167e-07	0.469508	0.407	0.296	0.00735198	up
	Xlr4a	1.65338e-09	0.46846	0.515	0.374	2.85903e-05	up
	Cyb5a	2.56155e-07	0.467837	0.434	0.325	0.00442943	up
	Shisa5	4.25876e-46	0.467387	0.959	0.812	7.36425e-42	up
	Mef2d	2.22936e-06	-0.466724	0.369	0.462	0.0385501	down
	Uba52	1.40832e-21	0.465717	0.827	0.655	2.43527e-17	up
	Calr	4.33816e-26	0.464122	0.853	0.704	7.50155e-22	up
	Arpc1b	3.44491e-26	0.462951	0.861	0.698	5.95694e-22	up
	Smdt1	3.90742e-14	0.462556	0.693	0.524	6.75672e-10	up
	mt-Nd3	6.76955e-23	-0.461131	0.756	0.843	1.17059e-18	down
	Trpm7	3.91457e-12	-0.460964	0.538	0.64	6.76907e-08	down
	Cnn2	3.28569e-08	0.45846	0.506	0.388	0.000568161	up
	Irak2	8.29512e-12	0.456941	0.653	0.504	1.43439e-07	up
	Uqcrfs1	3.37904e-07	0.456374	0.455	0.338	0.00584304	up
	Selenow	4.89611e-27	0.454511	0.871	0.714	8.46635e-23	up
	Ctsz	4.08019e-08	0.452876	0.489	0.383	0.000705546	up
	Casp8	1.08809e-07	0.452659	0.447	0.327	0.00188152	up
	Sf3b5	5.74075e-10	0.452127	0.553	0.426	9.9269e-06	up
	Ppp1r11	7.57907e-09	0.451288	0.532	0.416	0.000131057	up
	Spcs1	1.0914e-06	0.450358	0.436	0.347	0.0188725	up
	Emp3	1.90359e-23	0.448927	0.856	0.692	3.29169e-19	up
	Gm47283	2.78261e-12	-0.448787	0.572	0.688	4.81168e-08	down
	Lyn	5.4714e-09	0.448166	0.575	0.443	9.46115e-05	up
	Ndufs3	5.02947e-07	0.448103	0.442	0.345	0.00869695	up
	Scaf8	9.89631e-09	-0.448051	0.482	0.578	0.000171127	down
	Polr2e	2.36227e-09	0.444574	0.555	0.432	4.08484e-05	up
	Actg1	2.74995e-49	0.444069	0.952	0.832	4.75521e-45	up
	Csf2	2.20344e-07	0.442439	0.445	0.322	0.00381019	up
	Ssr4	8.54243e-14	0.441932	0.698	0.55	1.47716e-09	up
	Arl6ip5	4.50184e-16	0.440594	0.761	0.619	7.78459e-12	up
	Ndufa12	5.4594e-09	0.438063	0.553	0.424	9.4404e-05	up
	Anxa1	2.47568e-07	0.43665	0.488	0.367	0.00428094	up
	Ppp1cb	2.52441e-09	-0.43611	0.499	0.607	4.36521e-05	down
	Gm15511	1.92761e-06	-0.435288	0.422	0.501	0.0333322	down
	Hif1a	1.58947e-14	0.434515	0.743	0.627	2.74851e-10	up
	Spcs2	3.31328e-19	0.433944	0.818	0.649	5.72932e-15	up
	Fkbp8	7.74565e-08	0.433631	0.503	0.413	0.00133938	up
	Plin2	4.22938e-07	0.431757	0.435	0.328	0.00731345	up
	AY036118	3.19554e-10	-0.430788	0.613	0.714	5.52572e-06	down
	Map3k2	1.84405e-12	-0.429703	0.618	0.691	3.18873e-08	down
	Slc25a25	1.40857e-08	-0.42957	0.488	0.588	0.000243569	down
	Socs1	7.31148e-07	0.42879	0.487	0.387	0.012643	up
	Tagln2	1.86324e-30	0.428176	0.93	0.773	3.22192e-26	up
	Chchd2	8.04856e-31	0.427952	0.924	0.751	1.39176e-26	up
	Abracl	2.61131e-08	0.426054	0.528	0.41	0.000451548	up
	Crebrf	1.16332e-06	-0.4255	0.443	0.519	0.0201161	down
	Pde4b	4.69465e-08	0.425257	0.587	0.492	0.0008118	up
	Pdia3	5.41091e-27	0.424078	0.889	0.745	9.35655e-23	up
	Rtraf	1.0468e-09	0.423787	0.593	0.463	1.81013e-05	up
	Cd52	6.59566e-32	0.423445	0.947	0.788	1.14052e-27	up
	Lgals3	1.27242e-17	0.419728	0.838	0.669	2.20027e-13	up
	Pgk1	2.29739e-06	0.419238	0.442	0.335	0.0397265	up
	Serp1	1.02762e-09	0.41801	0.62	0.501	1.77696e-05	up
	Rbm3	6.37234e-25	0.416921	0.919	0.742	1.1019e-20	up
	Cct6a	2.07137e-07	0.416577	0.498	0.378	0.00358182	up
	Krtcap2	8.86686e-13	0.416192	0.694	0.55	1.53326e-08	up
	Rinl	5.20242e-09	0.415121	0.578	0.426	8.99602e-05	up
	Hsp90b1	1.42256e-17	0.414131	0.82	0.658	2.45989e-13	up
	Rbfa	3.8807e-08	0.41386	0.545	0.44	0.00067105	up
	Cdc42ep3	8.54164e-10	0.412603	0.636	0.505	1.47702e-05	up
	Itgb7	9.20675e-23	0.412409	0.893	0.729	1.59203e-18	up
	Kcnn4	1.20762e-07	0.411668	0.49	0.373	0.00208821	up
	Psmb1	1.06875e-14	0.411524	0.75	0.596	1.84809e-10	up
	Ifnar1	1.76221e-06	0.41146	0.463	0.368	0.0304721	up
	Tmem160	8.0952e-09	0.41088	0.561	0.453	0.000139982	up
	Eif3f	2.22097e-17	0.410481	0.84	0.665	3.84051e-13	up
	Exoc3	3.96344e-08	0.410257	0.528	0.41	0.000685359	up
	Clic1	6.14772e-34	0.409357	0.933	0.787	1.06306e-29	up
	Snw1	2.38697e-06	0.408468	0.432	0.329	0.0412755	up
	Edf1	3.55845e-15	0.408371	0.787	0.636	6.15327e-11	up
	Txn1	1.82683e-17	0.408353	0.804	0.662	3.15895e-13	up
	Ski	2.639e-15	-0.40809	0.67	0.741	4.56337e-11	down
	Lsm4	1.14622e-07	0.406742	0.532	0.423	0.00198204	up
	Gimap3	2.05415e-08	0.406627	0.584	0.449	0.000355203	up
	Tmtc2	7.90972e-08	0.406462	0.594	0.488	0.00136775	up
	Capns1	2.69616e-13	0.406445	0.737	0.599	4.6622e-09	up
	Arpc5	3.33792e-13	0.406421	0.724	0.583	5.77193e-09	up
	Ldha	1.68332e-22	0.406364	0.886	0.745	2.9108e-18	up
	Psmb2	2.95125e-08	0.406281	0.529	0.409	0.00051033	up
	Aldoa	3.62671e-15	0.403553	0.786	0.642	6.2713e-11	up
	Crip1	1.28587e-18	0.403134	0.877	0.734	2.22352e-14	up
	Hilpda	7.7641e-07	0.403127	0.565	0.459	0.0134257	up
	Tmem176a	1.61632e-15	0.402974	0.825	0.666	2.79494e-11	up
	Mrps33	1.40971e-06	0.402802	0.436	0.324	0.0243767	up
	Cox5b	4.08918e-12	0.401633	0.691	0.565	7.07102e-08	up
	Tmem134	5.46293e-07	0.401596	0.493	0.386	0.00944649	up
	Tmbim6	3.09944e-16	0.398854	0.788	0.653	5.35956e-12	up
	Manf	1.61014e-09	0.3984	0.627	0.499	2.78425e-05	up
	Ndufs6	2.07979e-06	0.397096	0.47	0.368	0.0359637	up
	Npc2	6.25024e-10	0.397029	0.63	0.489	1.08079e-05	up
	Atp5f1	7.88755e-13	0.396752	0.722	0.571	1.36392e-08	up
	Scp2	2.27476e-11	0.396417	0.68	0.548	3.93351e-07	up
	Arf5	1.65587e-15	0.396017	0.8	0.646	2.86334e-11	up
	Kdm6b	6.65286e-15	-0.395156	0.703	0.753	1.15041e-10	down
	Mif4gd	8.26561e-07	0.394835	0.505	0.396	0.0142929	up
	Gpx4	1.71014e-22	0.39477	0.875	0.731	2.95718e-18	up
	Arl6ip1	1.16945e-10	0.392535	0.645	0.545	2.02221e-06	up
	Sap18	1.72696e-06	0.392133	0.489	0.401	0.0298626	up
	Gpi1	8.24373e-10	0.38938	0.649	0.525	1.42551e-05	up
	Tmem14c	1.2452e-08	0.388873	0.572	0.46	0.00021532	up
	Tubb5	3.93713e-08	0.387047	0.597	0.469	0.000680808	up
	Sec61b	1.38092e-13	0.385662	0.777	0.616	2.38789e-09	up
	Timm13	2.50446e-09	0.385589	0.625	0.499	4.3307e-05	up
	Ikzf3	2.2999e-11	0.384575	0.74	0.626	3.97698e-07	up
	Sh3bgrl3	2.43585e-27	0.383093	0.945	0.793	4.21207e-23	up
	Chmp4b	6.63582e-10	0.382433	0.66	0.554	1.14747e-05	up
	Scand1	6.41727e-11	0.381007	0.713	0.565	1.10967e-06	up
	Cuta	1.82073e-06	0.380403	0.481	0.401	0.031484	up
	Calm1	1.12125e-29	0.379628	0.939	0.807	1.93886e-25	up
	Atp5g1	1.71011e-10	0.379511	0.654	0.534	2.95711e-06	up
	Coro1a	2.48826e-24	0.37902	0.911	0.778	4.30271e-20	up
	Cmpk1	1.36418e-07	0.378822	0.564	0.459	0.00235894	up
	Ifngr1	1.47198e-10	0.378751	0.719	0.61	2.54535e-06	up
	Cdk8	5.73573e-12	-0.378581	0.644	0.737	9.91823e-08	down
	Il18rap	6.97642e-07	0.376649	0.508	0.386	0.0120636	up
	Myl12b	3.48101e-12	0.375728	0.752	0.61	6.01935e-08	up
	Ran	2.14508e-09	0.372875	0.631	0.509	3.70926e-05	up
	Nedd8	1.29413e-12	0.372609	0.74	0.604	2.23782e-08	up
	Cxcr4	2.99247e-07	-0.372292	0.553	0.612	0.00517457	down
	Tnfrsf18	5.14913e-11	0.372013	0.752	0.617	8.90387e-07	up
	Arhgdia	2.06839e-09	0.371424	0.636	0.517	3.57667e-05	up
	Cysltr1	8.41477e-07	0.370945	0.503	0.393	0.0145508	up
	Cct8	1.86427e-07	0.370722	0.55	0.437	0.00322369	up
	Swi5	3.49009e-07	0.368471	0.56	0.462	0.00603506	up
	Psmd8	1.98329e-06	0.368241	0.542	0.445	0.034295	up
	Sri	2.20408e-08	0.36704	0.606	0.498	0.000381129	up
	Dyrk1a	1.47628e-06	-0.366829	0.532	0.609	0.0255279	down
	Smchd1	8.69819e-08	0.366428	0.634	0.514	0.00150409	up
	Tmem176b	2.64626e-15	0.366222	0.832	0.709	4.57592e-11	up
	Lcp1	4.53725e-10	0.366084	0.681	0.56	7.84582e-06	up
	Nme2	1.65221e-18	0.365113	0.91	0.744	2.857e-14	up
	Jak2	7.2623e-13	0.365107	0.789	0.682	1.2558e-08	up
	Ndufa4	7.54642e-09	0.364254	0.637	0.524	0.000130493	up
	Snrpb	7.10246e-12	0.363556	0.748	0.617	1.22816e-07	up
	Sdf4	7.8457e-09	0.362867	0.642	0.522	0.000135668	up
	Pdcd5	4.52323e-07	0.362784	0.553	0.437	0.00782158	up
	Fis1	9.6017e-08	0.362657	0.573	0.473	0.00166033	up
	Lpin2	1.30442e-06	0.361342	0.547	0.433	0.022556	up
	Glrx	3.42415e-07	0.358795	0.565	0.45	0.00592104	up
	Nt5c	1.60572e-08	0.357126	0.61	0.499	0.000277661	up
	Ndufb7	2.18512e-09	0.355301	0.679	0.573	3.77851e-05	up
	Atp5j	3.28861e-10	0.353779	0.717	0.584	5.68666e-06	up
	Ppib	1.02791e-15	0.352756	0.843	0.704	1.77745e-11	up
	Gabarap	1.26001e-10	0.35145	0.743	0.61	2.17881e-06	up
	S100a13	9.73266e-11	0.351332	0.736	0.606	1.68297e-06	up
	Ucp2	4.03631e-12	0.350402	0.787	0.659	6.97959e-08	up
	Arpc3	4.2486e-24	0.349582	0.916	0.796	7.34668e-20	up
	Ostf1	1.34483e-06	0.349397	0.545	0.45	0.0232548	up
	Atp5d	1.2367e-12	0.348826	0.816	0.663	2.1385e-08	up
	Cxcr6	3.36569e-11	0.3488	0.79	0.66	5.81995e-07	up
	Smpdl3a	1.18108e-06	0.347894	0.553	0.439	0.0204232	up
	Cox7b	9.11039e-11	0.347705	0.746	0.613	1.57537e-06	up
	Myl6	1.07891e-28	0.346691	0.953	0.82	1.86564e-24	up
	Sumo2	7.0967e-15	0.346153	0.827	0.698	1.22716e-10	up
	Cyba	5.47294e-19	0.345518	0.901	0.767	9.46381e-15	up
	Erbin	1.30126e-15	-0.344176	0.755	0.816	2.25013e-11	down
	Rexo2	3.36021e-08	0.343803	0.636	0.535	0.000581048	up
	Ubn1	4.80957e-08	-0.343608	0.593	0.659	0.00083167	down
	S100a11	1.89412e-12	0.343482	0.836	0.692	3.27532e-08	up
	Ndufb9	1.94239e-09	0.343378	0.662	0.545	3.35878e-05	up
	Nudc	9.80721e-07	0.342973	0.534	0.439	0.0169586	up
	Atp6v1g1	1.70336e-06	0.341898	0.544	0.447	0.0294545	up
	Syf2	9.81068e-07	0.340295	0.553	0.459	0.0169646	up
	Gng5	5.29852e-09	0.337715	0.702	0.573	9.1622e-05	up
	Zswim6	3.66945e-07	-0.337214	0.612	0.662	0.00634521	down
	Pum1	9.2814e-08	-0.33707	0.606	0.682	0.00160494	down
	Park7	6.44772e-09	0.334176	0.702	0.576	0.000111494	up
	Cox6b1	2.1347e-11	0.33397	0.794	0.662	3.69133e-07	up
	Gadd45b	1.3991e-16	0.333535	0.883	0.788	2.41933e-12	up
	Ptpn18	5.85511e-16	0.332985	0.874	0.738	1.01247e-11	up
	Cd53	3.59849e-12	0.330529	0.798	0.672	6.22251e-08	up
	Hint1	1.80993e-11	0.330324	0.801	0.668	3.12973e-07	up
	Fgl2	6.86839e-14	0.329673	0.863	0.731	1.18768e-09	up
	Ube2l3	1.12757e-06	0.32723	0.569	0.471	0.0194979	up
	S100a6	8.94761e-16	0.327112	0.914	0.777	1.54722e-11	up
	Smad7	4.62392e-12	-0.325899	0.726	0.771	7.99569e-08	down
	Cox7a2	4.20392e-11	0.325808	0.812	0.671	7.26942e-07	up
	Mbd2	1.2403e-06	0.325006	0.597	0.499	0.0214473	up
	Pkm	2.93865e-09	0.324763	0.734	0.614	5.08152e-05	up
	Pdcd10	1.62215e-06	0.324094	0.584	0.479	0.0280502	up
	Ndufb5	3.90531e-07	0.323901	0.613	0.504	0.00675306	up
	Itgav	4.35767e-07	0.323004	0.681	0.568	0.00753529	up
	Mapk1	8.70828e-07	-0.322499	0.564	0.649	0.0150584	down
	Rnasek	7.84341e-07	0.322312	0.629	0.512	0.0135628	up
	Psmd4	8.82158e-08	0.321679	0.655	0.545	0.00152543	up
	Grcc10	9.05676e-09	0.319964	0.702	0.593	0.000156609	up
	Pan3	4.36182e-08	-0.319693	0.694	0.757	0.000754246	down
	Ccdc12	9.97049e-08	0.319613	0.607	0.518	0.0017241	up
	Eif3k	2.45974e-09	0.31802	0.742	0.617	4.25337e-05	up
	Rac2	4.57627e-13	0.317548	0.846	0.719	7.91328e-09	up
	Eif3m	7.05996e-08	0.317184	0.686	0.557	0.00122081	up
	Gpsm3	4.93593e-07	0.316497	0.636	0.535	0.00853522	up
	Ltb	1.19318e-15	0.316326	0.911	0.8	2.06324e-11	up
	Uqcrh	2.28507e-13	0.315537	0.917	0.755	3.95134e-09	up
	Selenot	5.65122e-08	0.313886	0.69	0.586	0.000977208	up
	Arhgdib	5.41976e-12	0.313596	0.848	0.711	9.37186e-08	up
	Atp6v1f	3.10185e-07	0.313361	0.618	0.524	0.00536372	up
	Eef1d	1.05212e-11	0.313244	0.831	0.695	1.81933e-07	up
	Gpr183	2.03444e-07	0.312659	0.71	0.61	0.00351795	up
	Ptprcap	2.39905e-11	0.312207	0.823	0.695	4.14844e-07	up
	Srp14	2.99304e-07	0.309759	0.64	0.54	0.00517556	up
	Fkbp3	1.84032e-08	0.307282	0.746	0.613	0.000318229	up
	Klf13	8.8019e-14	-0.306593	0.761	0.797	1.52203e-09	down
	Ldlrad4	4.7273e-22	-0.304775	0.877	0.904	8.17444e-18	down
	Cmip	7.12373e-15	-0.304665	0.821	0.855	1.23184e-10	down
	Srp9	1.07531e-06	0.303938	0.651	0.534	0.0185943	up
	Prdx6	8.43855e-09	0.303932	0.772	0.65	0.000145919	up
	Ywhab	9.58947e-11	0.303773	0.802	0.689	1.65821e-06	up
	Snrpd2	1.20151e-06	0.303571	0.631	0.528	0.0207766	up
	Cd82	2.30868e-13	0.302788	0.895	0.771	3.99217e-09	up
	Btf3	3.35344e-14	0.302398	0.927	0.773	5.79877e-10	up
	S100a4	1.38199e-18	0.302292	0.952	0.819	2.38973e-14	up
	Sec11a	1.90528e-07	0.301306	0.637	0.541	0.00329461	up
	Ndufb11	3.72674e-08	0.301069	0.719	0.609	0.000644427	up
	Vim	3.59099e-16	0.300702	0.917	0.819	6.20954e-12	up
	Ppp1ca	4.39697e-08	0.299213	0.731	0.613	0.000760324	up
	Sec61g	2.19751e-07	0.298846	0.718	0.6	0.00379993	up
	Pfdn5	3.68868e-12	0.298582	0.925	0.767	6.37846e-08	up
	Snrpe	1.69338e-07	0.298004	0.69	0.571	0.00292819	up
	Smg1	2.21527e-07	-0.297917	0.637	0.721	0.00383065	down
	Ndufa13	3.81709e-10	0.297768	0.853	0.712	6.60051e-06	up
	Ybx1	3.11942e-12	0.297311	0.924	0.761	5.3941e-08	up
	Tmem234	9.47648e-08	0.29567	0.724	0.613	0.00163867	up
	Tmem50a	1.03626e-07	0.29558	0.703	0.6	0.0017919	up
	Elob	6.68171e-11	0.294402	0.855	0.725	1.1554e-06	up
	2024-09-01	1.19803e-07	0.290915	0.702	0.601	0.00207163	up
	Cytip	2.44718e-08	0.290009	0.764	0.653	0.000423166	up
	Ccnl1	1.09387e-18	-0.289537	0.851	0.847	1.89152e-14	down
	Fxyd5	1.42707e-19	0.289353	0.948	0.837	2.46768e-15	up
	Taldo1	2.2909e-06	0.288786	0.618	0.521	0.0396142	up
	Slc25a5	1.2888e-07	0.285769	0.706	0.599	0.00222859	up
	Cd81	2.42569e-06	0.284799	0.646	0.544	0.0419451	up
	Rcc2	1.89499e-15	-0.283979	0.824	0.859	3.27682e-11	down
	2024-09-07	6.02286e-07	0.283372	0.726	0.613	0.0104147	up
	Eif3i	1.05326e-06	0.282115	0.668	0.567	0.018213	up
	Lgals1	7.91519e-14	0.281688	0.919	0.8	1.36869e-09	up
	Gnb2	5.94609e-08	0.280222	0.776	0.649	0.0010282	up
	Actb	1.20768e-39	0.280161	0.983	0.917	2.08833e-35	up
	Cfl1	1.64857e-10	0.28008	0.89	0.755	2.8507e-06	up
	Rpl36al	2.98333e-13	0.279727	0.924	0.791	5.15878e-09	up
	Chd3	2.34678e-07	-0.278994	0.67	0.755	0.00405805	down
	Oaz1	3.37434e-19	0.278882	0.97	0.846	5.83491e-15	up
	Timm23	1.05105e-06	0.278394	0.673	0.554	0.0181748	up
	Cst3	2.73603e-07	0.277749	0.687	0.58	0.00473114	up
	Laptm5	3.12013e-10	0.276656	0.893	0.753	5.39533e-06	up
	Ramp1	2.4613e-17	0.275878	0.925	0.829	4.25608e-13	up
	Tpm3-rs7	2.72669e-06	0.274494	0.726	0.607	0.0471499	up
	Atp5h	1.28399e-10	0.27333	0.896	0.754	2.22027e-06	up
	Eif5a	2.18702e-11	0.270286	0.911	0.773	3.78179e-07	up
	Rhoa	6.69069e-10	0.270033	0.885	0.758	1.15695e-05	up
	Arf1	2.37476e-06	0.265105	0.665	0.571	0.0410643	up
	Fnip1	1.75229e-09	-0.265048	0.748	0.768	3.03006e-05	down
	Zfp36l2	2.56534e-19	-0.263936	0.903	0.901	4.43598e-15	down
	Ppp1r14b	1.61701e-06	0.263139	0.763	0.636	0.0279614	up
	Ndufa2	1.22504e-06	0.262558	0.752	0.637	0.0211835	up
	Tle5	2.70435e-08	0.262338	0.875	0.737	0.000467636	up
	Cox4i1	2.62562e-10	0.261331	0.939	0.794	4.54023e-06	up
	Tmsb4x	1.56195e-43	0.260546	0.99	0.94	2.70092e-39	up
	Tmsb10	3.34427e-14	0.260082	0.968	0.853	5.78291e-10	up
	Rpl15	9.07478e-17	0.259793	0.968	0.85	1.56921e-12	up
	Tmed9	9.74235e-07	0.258881	0.747	0.639	0.0168465	up
	Cox7a2l	4.04754e-07	0.254963	0.832	0.699	0.00699901	up
	Ccnd2	1.17152e-07	0.254752	0.784	0.688	0.00202579	up
	Stk4	5.42738e-07	0.25283	0.759	0.668	0.00938503	up
	Rpl10	2.25471e-14	0.252211	0.963	0.849	3.89884e-10	up
	Rps5	1.05813e-15	0.251202	0.964	0.858	1.82972e-11	up
	H3f3a	4.55442e-20	0.250173	0.964	0.862	7.87551e-16	up
