# Supplementary material for: Trained ILCs confer adaptive immunity-independent protection against influenza
Source: J Virol. 2025 Aug 4;99(9):e00532-25. doi: 10.1128/jvi.00532-25 (PMC12455922; doi:10.1128/jvi.00532-25)
Supplement: Table S3 — DEGs in ILC3. [file jvi.00532-25-s0009.xlsx]

## Sheet: Sheet1
	Supplementary Table 3	DEG ILC 3
	gene_symbol	p_val	avg_log2FC	treatment	control	p_val_adj	direction
	Ifi206	9.27068e-18	6.3716	0.102	0	1.60309e-13	up
	Ifit1	9.27068e-18	6.3505	0.102	0	1.60309e-13	up
	Rtp4	2.00199e-34	5.17773	0.212	0.006	3.46183e-30	up
	Gbp10	5.57872e-36	5.11642	0.223	0.007	9.64671e-32	up
	Gbp6	2.4399e-63	4.69592	0.384	0.021	4.21908e-59	up
	Iigp1	1.63249e-18	4.12653	0.132	0.01	2.82291e-14	up
	Tgtp1	3.14107e-18	4.0585	0.12	0.006	5.43153e-14	up
	Ifi27l2a	7.83085e-23	3.94071	0.161	0.012	1.35411e-18	up
	Tgtp2	4.37247e-26	3.7212	0.186	0.015	7.56087e-22	up
	Igtp	1.05463e-36	3.35641	0.273	0.029	1.82367e-32	up
	Car2	2.30916e-13	3.28573	0.107	0.013	3.993e-09	up
	Isg15	8.93635e-31	3.27865	0.249	0.035	1.54527e-26	up
	Irgm2	4.15277e-16	3.13499	0.125	0.013	7.18097e-12	up
	Ifi209	5.6828e-13	3.07275	0.112	0.018	9.8267e-09	up
	Oprm1	5.11592e-15	3.05099	0.129	0.019	8.84644e-11	up
	Cxcl10	6.47843e-31	2.95996	0.289	0.06	1.12025e-26	up
	Ms4a4b	3.21366e-41	2.94399	0.337	0.053	5.55707e-37	up
	Usp18	1.0205e-14	2.94379	0.122	0.016	1.76464e-10	up
	Irgm1	5.73407e-32	2.94319	0.262	0.037	9.91535e-28	up
	Zbp1	2.49059e-41	2.94111	0.348	0.065	4.30673e-37	up
	Phf11b	4.1518e-19	2.932	0.158	0.021	7.17929e-15	up
	Xcl1	3.17859e-16	2.8904	0.126	0.013	5.49642e-12	up
	Gimap4	1.89185e-30	2.84194	0.256	0.038	3.27139e-26	up
	Xaf1	3.61633e-26	2.75999	0.231	0.038	6.25335e-22	up
	Ifi47	2.91747e-38	2.75402	0.328	0.057	5.04489e-34	up
	Irf9	1.22988e-35	2.7395	0.306	0.051	2.1267e-31	up
	Tiam2	4.50256e-11	2.73904	0.101	0.018	7.78582e-07	up
	Olfr56	1.05894e-16	2.71715	0.144	0.021	1.83113e-12	up
	Ly6e	4.12305e-18	2.71144	0.155	0.022	7.12957e-14	up
	Nlrc5	1.35163e-50	2.6927	0.425	0.084	2.33723e-46	up
	Gbp3	4.19477e-16	2.65578	0.143	0.022	7.2536e-12	up
	Ncr1	4.85374e-15	2.65402	0.145	0.028	8.39308e-11	up
	Gm6034	5.90999e-17	2.60445	0.148	0.022	1.02196e-12	up
	Ctla4	3.77011e-12	2.59289	0.119	0.023	6.51927e-08	up
	Tbx21	9.81531e-17	2.55382	0.155	0.026	1.69726e-12	up
	Klrd1	4.58878e-19	2.55362	0.17	0.026	7.93493e-15	up
	Gbp2	3.75164e-27	2.54224	0.294	0.081	6.48734e-23	up
	Gbp2b	1.01623e-26	2.46664	0.28	0.067	1.75727e-22	up
	Lrmda	4.83091e-16	2.45718	0.161	0.032	8.35361e-12	up
	Gbp9	5.78591e-14	2.45698	0.151	0.035	1.0005e-09	up
	Irf7	5.63896e-23	2.43334	0.233	0.05	9.7509e-19	up
	Cd7	1.65735e-17	2.42091	0.166	0.029	2.86589e-13	up
	Tap1	1.97388e-42	2.38482	0.4	0.094	3.41323e-38	up
	Blk	1.32417e-15	2.36949	0.161	0.034	2.28975e-11	up
	Nkg7	7.90952e-27	2.3688	0.255	0.047	1.36771e-22	up
	Irf8	1.20517e-21	2.36611	0.204	0.037	2.08397e-17	up
	Ms4a6b	4.38894e-38	2.34965	0.37	0.082	7.58936e-34	up
	Stat1	2.9666e-73	2.31785	0.619	0.182	5.12984e-69	up
	Gramd3	3.79884e-20	2.29957	0.199	0.038	6.56896e-16	up
	Gbp5	5.91308e-10	2.28955	0.1	0.021	1.02249e-05	up
	Aff3	7.48866e-21	2.27882	0.217	0.047	1.29494e-16	up
	Tyrobp	1.59584e-15	2.2703	0.163	0.035	2.75952e-11	up
	Gbp4	7.86561e-43	2.26594	0.457	0.147	1.36012e-38	up
	Clnk	4.40457e-21	2.25941	0.217	0.045	7.61639e-17	up
	Txk	1.68959e-53	2.25496	0.486	0.101	2.92164e-49	up
	Il23r	9.8723e-25	2.23864	0.262	0.06	1.70712e-20	up
	Abi3bp	5.85192e-14	2.21931	0.145	0.031	1.01191e-09	up
	Ipcef1	2.11506e-20	2.21444	0.222	0.051	3.65736e-16	up
	Jaml	2.73575e-24	2.2064	0.269	0.067	4.73066e-20	up
	Sidt1	6.63606e-15	2.19229	0.152	0.031	1.14751e-10	up
	Klrb1f	2.27263e-13	2.18759	0.132	0.025	3.92983e-09	up
	Lgals3bp	2.30186e-25	2.18503	0.273	0.066	3.98037e-21	up
	Il12rb1	2.50324e-14	2.18154	0.155	0.035	4.3286e-10	up
	Cd83	5.26031e-08	2.17847	0.105	0.032	0.000909613	up
	Acpp	1.07853e-15	2.17605	0.175	0.041	1.865e-11	up
	Dusp2	1.3148e-23	2.1713	0.252	0.057	2.27356e-19	up
	Klrk1	7.17345e-30	2.17124	0.323	0.081	1.24043e-25	up
	Rorc	1.58061e-12	2.16075	0.136	0.031	2.73319e-08	up
	Eif2ak2	6.2822e-13	2.15629	0.148	0.037	1.08632e-08	up
	Fcer1g	5.29436e-21	2.15099	0.216	0.044	9.15502e-17	up
	Il12rb2	3.57343e-13	2.14183	0.136	0.028	6.17918e-09	up
	Fgf13	1.0691e-17	2.13553	0.194	0.044	1.84868e-13	up
	Stat2	8.16541e-27	2.11452	0.305	0.081	1.41196e-22	up
	Kbtbd11	1.26256e-11	2.113	0.139	0.037	2.18322e-07	up
	Cited4	3.00226e-11	2.10327	0.132	0.034	5.19151e-07	up
	Psmb9	1.48734e-46	2.05439	0.488	0.148	2.5719e-42	up
	5830411N06Rik	4.09378e-13	2.02701	0.161	0.044	7.07897e-09	up
	Parp14	3.53939e-32	2.00981	0.384	0.12	6.12032e-28	up
	Ifng	2.58308e-11	1.99216	0.12	0.026	4.46667e-07	up
	Gm4070	1.15358e-25	1.97971	0.309	0.088	1.99477e-21	up
	Gm2682	1.18973e-13	1.97637	0.159	0.04	2.05728e-09	up
	Lilrb4a	3.14033e-09	1.97394	0.122	0.037	5.43027e-05	up
	Dhrs3	1.25881e-12	1.97149	0.127	0.025	2.17674e-08	up
	Cd274	1.04893e-38	1.95782	0.47	0.169	1.81381e-34	up
	S1pr1	1.74443e-12	1.95539	0.151	0.04	3.01646e-08	up
	2024-03-03	1.0631e-25	1.95283	0.332	0.107	1.83831e-21	up
	Xdh	1.56898e-09	1.94837	0.108	0.026	2.71308e-05	up
	Parp9	2.62252e-26	1.94283	0.323	0.095	4.53487e-22	up
	Serpinb9	6.01402e-12	1.93566	0.165	0.051	1.03994e-07	up
	Cd28	6.03865e-25	1.93555	0.321	0.101	1.0442e-20	up
	Il1r1	5.0777e-19	1.92934	0.245	0.072	8.78036e-15	up
	Plek	2.81362e-12	1.90176	0.133	0.029	4.86531e-08	up
	Mov10	6.68973e-10	1.90136	0.125	0.035	1.15679e-05	up
	Gbp8	4.74465e-25	1.88791	0.353	0.132	8.20444e-21	up
	Btbd11	2.03703e-08	1.88063	0.1	0.026	0.000352243	up
	Cd2	1.33755e-10	1.85164	0.145	0.045	2.3129e-06	up
	Bst2	4.64307e-36	1.83695	0.467	0.18	8.0288e-32	up
	Rtn2	1.56781e-14	-1.82385	0.069	0.207	2.71106e-10	down
	Cers6	6.33755e-13	1.79705	0.165	0.045	1.09589e-08	up
	Ifi208	2.4965e-10	1.79604	0.148	0.048	4.31695e-06	up
	Icam1	2.57337e-24	1.78146	0.355	0.13	4.44986e-20	up
	Isg20	2.17349e-10	1.76277	0.152	0.051	3.7584e-06	up
	Dnah8	6.62752e-11	1.75424	0.129	0.032	1.14603e-06	up
	Bcl2a1b	6.12647e-10	1.75099	0.141	0.045	1.05939e-05	up
	Slc22a15	2.09908e-07	1.7415	0.1	0.031	0.00362972	up
	Trim30a	2.27784e-20	1.73942	0.302	0.11	3.93884e-16	up
	Dock1	1.46458e-09	-1.73883	0.046	0.138	2.53256e-05	down
	Gm12185	4.20869e-14	1.73634	0.201	0.065	7.27767e-10	up
	H2-Q6	3.15592e-50	1.71958	0.583	0.21	5.45722e-46	up
	Gcnt2	5.52335e-10	1.68598	0.139	0.043	9.55097e-06	up
	Cemip2	1.79651e-11	1.68205	0.191	0.072	3.10653e-07	up
	Dtx3l	8.91749e-18	1.67569	0.245	0.076	1.54201e-13	up
	Il17a	3.56547e-07	1.67285	0.102	0.034	0.00616541	up
	Rasgrp2	2.50799e-12	1.66919	0.18	0.059	4.33682e-08	up
	A330040F15Rik	5.20156e-08	1.66522	0.122	0.043	0.000899454	up
	Epsti1	1.301e-25	1.66279	0.366	0.126	2.24969e-21	up
	Ddx60	9.25163e-16	1.65551	0.238	0.081	1.59979e-11	up
	Mctp2	2.67002e-12	1.64739	0.188	0.065	4.617e-08	up
	Tcf7	6.0178e-21	1.61899	0.302	0.1	1.0406e-16	up
	Irf1	6.13913e-74	1.61282	0.763	0.39	1.06158e-69	up
	Gm11127	2.35261e-06	1.59914	0.104	0.04	0.0406813	up
	Trafd1	7.96922e-12	1.57893	0.179	0.06	1.37804e-07	up
	Ifih1	1.72171e-08	1.57445	0.125	0.041	0.000297718	up
	Sgms2	2.24191e-06	-1.57076	0.039	0.103	0.0387672	down
	Stx11	4.50875e-13	1.57052	0.22	0.084	7.79653e-09	up
	Lilr4b	4.8101e-08	1.56726	0.136	0.051	0.000831763	up
	Socs3	2.71194e-14	1.54442	0.252	0.101	4.68949e-10	up
	Ctsw	4.28786e-13	1.54115	0.266	0.125	7.41457e-09	up
	Plcxd2	4.30328e-07	1.52851	0.107	0.037	0.00744123	up
	Gm12216	1.29693e-14	1.5253	0.231	0.082	2.24265e-10	up
	Asap2	1.32979e-07	1.51637	0.107	0.034	0.00229948	up
	Cd3d	1.35497e-08	1.51611	0.152	0.06	0.000234302	up
	Pml	1.34135e-08	1.51165	0.157	0.063	0.000231946	up
	Tnfrsf9	9.97952e-07	1.50613	0.136	0.06	0.0172566	up
	Cd3e	5.49474e-13	1.48906	0.211	0.075	9.50151e-09	up
	Gm33104	3.56594e-08	1.48446	0.148	0.06	0.000616622	up
	H2-Q4	2.31126e-51	1.48193	0.661	0.304	3.99663e-47	up
	Pde2a	6.69747e-08	1.47981	0.1	0.028	0.00115813	up
	St5	4.75678e-10	-1.4605	0.068	0.174	8.22542e-06	down
	Tmem88	4.858e-07	-1.45228	0.046	0.119	0.00840046	down
	Psmb10	5.10866e-31	1.45222	0.496	0.242	8.8339e-27	up
	Tec	4.52391e-11	1.44907	0.217	0.094	7.82275e-07	up
	Gm26802	4.52813e-20	-1.44292	0.194	0.396	7.83005e-16	down
	Smim3	3.54568e-07	1.43448	0.143	0.062	0.00613119	up
	Il18r1	1.97527e-45	1.42631	0.644	0.301	3.41563e-41	up
	Rhoq	9.7669e-15	1.42267	0.276	0.113	1.68889e-10	up
	Parp10	3.17379e-09	1.41951	0.159	0.06	5.48811e-05	up
	Mmd	5.58177e-12	1.41797	0.224	0.091	9.652e-08	up
	Arhgef10l	4.74336e-18	-1.40354	0.126	0.317	8.20222e-14	down
	Gm42743	4.78454e-07	-1.40306	0.046	0.119	0.00827344	down
	Trim25	3.48414e-09	1.38489	0.155	0.057	6.02478e-05	up
	Ccr6	1.86562e-07	1.38227	0.136	0.054	0.00322603	up
	Grin2d	3.25144e-15	-1.37937	0.096	0.258	5.62238e-11	down
	Cysltr2	4.27505e-22	1.37834	0.406	0.182	7.39243e-18	up
	H2-DMa	5.33375e-08	1.37813	0.133	0.048	0.000922312	up
	Nhs	4.45926e-13	-1.36895	0.086	0.227	7.71095e-09	down
	Zbtb16	1.59135e-21	1.36484	0.41	0.188	2.75176e-17	up
	Rasa3	4.06953e-24	1.36415	0.458	0.218	7.03703e-20	up
	Ccl5	1.5821e-08	1.35876	0.205	0.1	0.000273577	up
	Gm20559	2.01675e-10	1.35309	0.208	0.088	3.48736e-06	up
	Tagap	4.40267e-15	1.35279	0.296	0.129	7.6131e-11	up
	Abcb1a	8.41476e-08	1.34526	0.147	0.06	0.00145508	up
	Trdc	4.32361e-10	1.34455	0.211	0.094	7.47639e-06	up
	Pde5a	1.00889e-08	1.33008	0.148	0.054	0.000174457	up
	9930111J21Rik2	1.43177e-19	1.32484	0.375	0.169	2.47581e-15	up
	Bmp7	3.35228e-16	-1.32085	0.139	0.317	5.79677e-12	down
	Mxd1	2.36243e-15	1.32035	0.352	0.18	4.08512e-11	up
	Smox	5.1858e-13	1.31721	0.271	0.123	8.96728e-09	up
	Gm17056	1.1832e-19	-1.31344	0.19	0.396	2.04599e-15	down
	H2-Q10	8.66668e-13	1.30756	0.258	0.111	1.49864e-08	up
	B4galt5	7.55265e-07	1.30704	0.133	0.056	0.01306	up
	Gimap9	7.31469e-16	1.30082	0.335	0.16	1.26486e-11	up
	Tm6sf1	1.89465e-06	1.29809	0.115	0.045	0.0327623	up
	Egln3	1.41705e-06	1.28717	0.116	0.045	0.0245036	up
	Adar	4.30592e-07	1.27084	0.155	0.07	0.0074458	up
	Mlf1	1.58542e-15	-1.26647	0.15	0.326	2.7415e-11	down
	Serpinb6b	4.11765e-07	1.26637	0.136	0.056	0.00712025	up
	Anxa2	1.63347e-18	1.26284	0.402	0.207	2.8246e-14	up
	Lpcat2	2.15548e-42	-1.25194	0.295	0.672	3.72725e-38	down
	AW112010	4.40502e-32	1.24616	0.612	0.375	7.61717e-28	up
	Gm34455	1.75886e-13	-1.24548	0.15	0.309	3.04143e-09	down
	Ctnna2	1.92648e-09	-1.24446	0.089	0.201	3.33126e-05	down
	Gbp7	4.40455e-20	1.24441	0.449	0.257	7.61634e-16	up
	Ppa1	2.87734e-10	1.241	0.238	0.114	4.97549e-06	up
	Lef1	1.48259e-07	1.23583	0.188	0.094	0.00256369	up
	Tcf7l1	3.94575e-10	-1.22849	0.087	0.205	6.82299e-06	down
	Actn2	2.70512e-07	1.21987	0.176	0.087	0.0046777	up
	Arhgap32	8.85059e-18	-1.21941	0.166	0.367	1.53044e-13	down
	Ifi203	4.98764e-39	1.21899	0.654	0.381	8.62462e-35	up
	Sp140	4.98589e-09	1.21837	0.209	0.101	8.62161e-05	up
	Lst1	3.95519e-07	1.21418	0.137	0.057	0.00683931	up
	Herc6	3.45232e-13	1.21237	0.312	0.154	5.96976e-09	up
	Ctss	1.46966e-11	1.20567	0.238	0.103	2.54134e-07	up
	Stc2	2.99537e-11	-1.20557	0.093	0.224	5.17959e-07	down
	Parp11	1.13758e-06	1.20112	0.134	0.057	0.019671	up
	Gm50240	4.1251e-09	-1.19846	0.075	0.18	7.13311e-05	down
	Plscr4	7.73136e-10	-1.19113	0.109	0.23	1.33691e-05	down
	Ifi35	3.91155e-14	1.18919	0.323	0.158	6.76385e-10	up
	H2-T22	1.22047e-15	1.18791	0.357	0.182	2.11043e-11	up
	Whrn	2.1265e-06	-1.18178	0.083	0.163	0.0367714	down
	Gm38405	3.12942e-08	-1.17273	0.079	0.177	0.000541139	down
	Samhd1	4.81104e-41	1.17228	0.709	0.522	8.31924e-37	up
	Wars	9.83372e-08	1.1678	0.177	0.082	0.00170045	up
	Mns1	1.66311e-17	-1.16512	0.17	0.374	2.87584e-13	down
	Plcg2	1.43596e-08	1.16314	0.194	0.088	0.000248307	up
	1700113H08Rik	4.76003e-30	-1.15697	0.284	0.585	8.23105e-26	down
	Ptpn6	1.79412e-07	1.15288	0.186	0.091	0.00310239	up
	Wdr60	4.0171e-09	-1.1506	0.079	0.186	6.94638e-05	down
	H2-M3	3.49678e-08	1.13974	0.206	0.103	0.000604663	up
	Dach2	1.51223e-30	-1.13931	0.271	0.588	2.61494e-26	down
	H2-Q7	8.23486e-48	1.13366	0.745	0.444	1.42397e-43	up
	Cntn1	7.36133e-37	-1.13366	0.303	0.667	1.27292e-32	down
	Mctp1	4.90755e-37	-1.13063	0.324	0.67	8.48613e-33	down
	Tap2	1.5684e-18	1.12982	0.424	0.217	2.71208e-14	up
	Rilpl2	7.46482e-09	1.12721	0.23	0.116	0.000129082	up
	Bmp2	3.51583e-10	-1.1272	0.134	0.265	6.07958e-06	down
	Ddx58	1.10804e-12	1.12433	0.33	0.174	1.91602e-08	up
	Scpep1	1.1393e-06	1.12377	0.162	0.078	0.0197008	up
	Stxbp6	1.26486e-20	-1.12018	0.209	0.444	2.1872e-16	down
	Lck	1.164e-09	1.11879	0.251	0.126	2.0128e-05	up
	Kalrn	2.17953e-09	-1.11865	0.105	0.224	3.76884e-05	down
	Slc25a24	4.54031e-07	1.1091	0.179	0.089	0.00785111	up
	Stab2	6.0636e-52	-1.10478	0.414	0.831	1.04852e-47	down
	Lsmem1	3.53569e-08	-1.10255	0.168	0.276	0.000611391	down
	Med12l	1.53864e-15	-1.10119	0.206	0.39	2.66061e-11	down
	Cbll1	2.08278e-09	1.10044	0.219	0.1	3.60155e-05	up
	Thsd4	1.63512e-21	-1.09469	0.226	0.472	2.82744e-17	down
	Nfil3	1.73464e-10	1.0939	0.267	0.133	2.99954e-06	up
	Dmxl2	3.73732e-07	-1.09293	0.089	0.18	0.00646258	down
	Spry1	7.69084e-13	-1.08854	0.15	0.309	1.3299e-08	down
	Pcsk1	6.3376e-16	-1.0866	0.172	0.367	1.0959e-11	down
	Psme2	8.73687e-29	1.08425	0.59	0.367	1.51078e-24	up
	Timp2	2.77756e-06	1.08418	0.101	0.037	0.0480296	up
	Slc16a6	1.10446e-08	1.07566	0.216	0.104	0.000190983	up
	Magi1	1.64539e-09	-1.07555	0.129	0.254	2.84522e-05	down
	Gm16271	2.56516e-10	-1.07091	0.127	0.261	4.43568e-06	down
	Tle1	7.40167e-07	-1.06475	0.058	0.138	0.012799	down
	Efcc1	2.59041e-13	-1.06378	0.148	0.315	4.47934e-09	down
	Samd9l	8.06728e-16	1.06307	0.403	0.213	1.39499e-11	up
	Carmil1	7.90083e-09	-1.05277	0.101	0.214	0.000136621	down
	Rnf213	6.32397e-12	1.04943	0.359	0.21	1.09354e-07	up
	Camk2n1	2.69797e-06	-1.04796	0.072	0.152	0.0466532	down
	Csgalnact1	1.57199e-26	-1.04778	0.289	0.579	2.71829e-22	down
	Pard3b	8.30893e-22	-1.04477	0.276	0.518	1.43678e-17	down
	Slc7a8	9.95843e-23	-1.04215	0.262	0.522	1.72201e-18	down
	Frmd5	3.91024e-07	-1.0376	0.084	0.176	0.00676158	down
	Nmi	5.93646e-13	1.03685	0.359	0.199	1.02653e-08	up
	Zswim4	1.92163e-14	-1.02583	0.33	0.478	3.32288e-10	down
	Mrps34	9.60025e-07	1.02566	0.176	0.088	0.0166008	up
	Rasgrp4	3.67117e-11	-1.02391	0.155	0.302	6.34818e-07	down
	Katna1	2.83386e-10	1.02082	0.288	0.152	4.90031e-06	up
	Sema6d	4.20981e-12	-1.0109	0.169	0.327	7.2796e-08	down
	Il1rl1	3.65594e-41	-1.00723	0.41	0.79	6.32186e-37	down
	Rgs3	1.72432e-07	1.00446	0.229	0.125	0.0029817	up
	H2-T23	2.81032e-33	1.00339	0.68	0.443	4.8596e-29	up
	Lrig1	8.35939e-07	-1.0029	0.073	0.16	0.0144551	down
	Slfn2	3.13877e-21	0.998366	0.537	0.334	5.42756e-17	up
	Psmb8	1.52709e-44	0.995871	0.731	0.521	2.64064e-40	up
	Cd247	8.4235e-12	0.995108	0.331	0.176	1.45659e-07	up
	Satb1	1.19601e-14	0.994401	0.45	0.273	2.06813e-10	up
	Apbb2	1.00174e-35	-0.9939	0.381	0.735	1.73221e-31	down
	Plcl1	3.02374e-19	-0.98968	0.253	0.488	5.22865e-15	down
	4932438H23Rik	1.27158e-09	-0.985468	0.134	0.265	2.19882e-05	down
	Rnf128	2.08189e-11	-0.98049	0.15	0.302	3.6e-07	down
	Plod2	1.91235e-10	-0.974764	0.147	0.289	3.30683e-06	down
	Myo1f	1.94293e-10	0.96702	0.285	0.141	3.35971e-06	up
	Nampt	3.69676e-09	0.960318	0.266	0.139	6.39243e-05	up
	Il9r	5.03529e-18	-0.951468	0.249	0.475	8.70703e-14	down
	Pde4b	2.42837e-28	0.951087	0.683	0.422	4.19914e-24	up
	Tex14	3.94999e-10	-0.950873	0.17	0.312	6.83032e-06	down
	Mboat2	3.25717e-09	-0.950609	0.116	0.24	5.63229e-05	down
	Plekha7	1.15442e-06	-0.945532	0.086	0.176	0.0199622	down
	Dgat1	6.54495e-11	0.945325	0.393	0.249	1.13175e-06	up
	Olfr1259	1.06651e-11	-0.941804	0.151	0.309	1.8442e-07	down
	Map3k14	3.45969e-09	0.941342	0.301	0.172	5.9825e-05	up
	Atp8b4	1.42473e-19	0.940932	0.521	0.286	2.46364e-15	up
	Pparg	1.57229e-18	-0.94062	0.253	0.487	2.7188e-14	down
	Hip1r	4.08319e-08	0.93987	0.263	0.148	0.000706065	up
	Prelid2	2.73502e-08	0.938731	0.278	0.16	0.00047294	up
	Specc1	8.69644e-15	-0.929249	0.23	0.427	1.50379e-10	down
	Mgat4a	4.25028e-10	0.926884	0.363	0.226	7.34958e-06	up
	Lonrf3	2.93309e-09	-0.918809	0.123	0.251	5.0719e-05	down
	Zcchc10	1.05705e-17	-0.916609	0.313	0.522	1.82784e-13	down
	Grik2	1.1813e-07	-0.913281	0.116	0.223	0.00204271	down
	Lpar6	2.04532e-11	-0.911714	0.205	0.365	3.53676e-07	down
	Arap2	2.08833e-14	0.90933	0.482	0.317	3.61113e-10	up
	Il4ra	1.44315e-07	0.907059	0.241	0.132	0.00249549	up
	Slfn5	5.09454e-07	0.902529	0.259	0.157	0.00880947	up
	Bcl2l11	1.79172e-09	0.900124	0.361	0.229	3.09824e-05	up
	Ripor2	3.7921e-26	0.894717	0.672	0.441	6.55729e-22	up
	Parp8	7.88886e-12	0.890178	0.446	0.299	1.36414e-07	up
	Spn	7.17094e-08	0.882488	0.267	0.152	0.00124	up
	Nrp1	3.9594e-13	-0.881406	0.223	0.403	6.84659e-09	down
	Ogfr	4.94396e-07	0.880485	0.233	0.13	0.0085491	up
	St3gal3	2.63805e-06	0.879162	0.271	0.179	0.0456172	up
	Tnfrsf1b	3.73909e-10	0.874195	0.341	0.192	6.46564e-06	up
	Clic4	7.32709e-09	0.873208	0.33	0.201	0.0001267	up
	Sytl3	1.06681e-08	0.873142	0.377	0.26	0.000184472	up
	Zcchc14	6.76099e-08	-0.869993	0.137	0.252	0.00116911	down
	Pim3	6.67488e-07	-0.866539	0.179	0.282	0.0115422	down
	Klhl6	4.66354e-14	0.865484	0.515	0.361	8.06419e-10	up
	Il6ra	4.42176e-08	-0.860532	0.133	0.251	0.000764611	down
	Sh3bgrl2	5.3778e-08	-0.852527	0.14	0.261	0.000929928	down
	Arhgef12	5.42092e-07	-0.849538	0.134	0.239	0.00937385	down
	Gypc	3.02516e-07	0.845828	0.309	0.204	0.00523111	up
	Psmg4	1.56103e-06	0.843214	0.223	0.128	0.0269934	up
	Amph	5.60007e-17	-0.842843	0.276	0.512	9.68365e-13	down
	Pip5k1b	1.57756e-12	-0.841782	0.266	0.441	2.72792e-08	down
	Cd48	3.39287e-07	0.839936	0.288	0.182	0.00586695	up
	Epcam	2.34079e-07	-0.837832	0.119	0.227	0.0040477	down
	Ubald2	1.99844e-09	0.836886	0.371	0.24	3.4557e-05	up
	Cd9	1.42968e-07	0.836661	0.267	0.155	0.00247221	up
	Pik3ap1	1.15826e-08	0.833979	0.312	0.182	0.000200287	up
	Tpm4	1.55305e-10	0.829793	0.385	0.232	2.68554e-06	up
	Nfkbie	2.83672e-06	0.82925	0.205	0.113	0.0490525	up
	Pard3	5.77976e-39	-0.828085	0.524	0.853	9.99436e-35	down
	Kcnq5	2.15116e-42	-0.826193	0.569	0.848	3.71978e-38	down
	Smap2	1.14453e-11	0.825686	0.468	0.321	1.97913e-07	up
	Pde7b	1.56083e-26	-0.824918	0.421	0.721	2.69899e-22	down
	Tspan32	2.73437e-14	-0.821076	0.273	0.482	4.72826e-10	down
	Gimap6	1.10634e-13	0.817945	0.507	0.346	1.91308e-09	up
	Psme1	2.05704e-32	0.813736	0.711	0.547	3.55703e-28	up
	Cd81	1.77884e-12	-0.813068	0.256	0.437	3.07597e-08	down
	Pkp4	2.47908e-06	0.812871	0.266	0.166	0.0428683	up
	2024-09-08	2.04963e-06	-0.80837	0.152	0.252	0.0354422	down
	Dennd4c	1.3759e-15	0.808177	0.547	0.364	2.37921e-11	up
	Igsf5	1.59138e-11	-0.807125	0.222	0.39	2.75181e-07	down
	Evi5	4.57894e-07	-0.798843	0.161	0.273	0.00791789	down
	Hs3st1	8.44536e-12	-0.798119	0.205	0.38	1.46037e-07	down
	Calcrl	2.65303e-21	-0.786301	0.438	0.66	4.58762e-17	down
	Ptpn13	4.98984e-24	-0.785459	0.421	0.704	8.62843e-20	down
	Gnl1	1.28047e-06	-0.783884	0.154	0.257	0.0221419	down
	Bbs9	1.44591e-14	-0.783664	0.36	0.545	2.50027e-10	down
	Galc	3.37079e-07	-0.781462	0.154	0.264	0.00582877	down
	Mboat1	1.58596e-07	-0.776828	0.163	0.28	0.00274245	down
	Galnt2	1.76583e-09	0.771753	0.413	0.279	3.05348e-05	up
	Nfatc1	6.31518e-10	0.768383	0.438	0.305	1.09202e-05	up
	Rnf114	5.09025e-08	0.759353	0.33	0.21	0.000880207	up
	Tanc2	5.90114e-12	-0.758482	0.299	0.472	1.02042e-07	down
	Klf4	7.64311e-19	-0.757782	0.532	0.664	1.32165e-14	down
	Klf5	3.98942e-07	-0.756865	0.132	0.239	0.00689851	down
	Sla	2.53364e-08	0.755115	0.375	0.258	0.000438117	up
	Mndal	2.3852e-28	0.755043	0.751	0.581	4.1245e-24	up
	Foxo1	1.64826e-09	0.754495	0.453	0.324	2.85018e-05	up
	Phldb3	3.54364e-07	-0.747045	0.177	0.295	0.00612767	down
	Mvb12b	1.17812e-10	-0.738869	0.274	0.438	2.0372e-06	down
	Ifngr1	2.04785e-29	0.737056	0.776	0.607	3.54114e-25	up
	Ccdc184	2.2431e-10	-0.733825	0.217	0.384	3.87877e-06	down
	Ripk1	7.98576e-07	0.73141	0.295	0.183	0.013809	up
	Man2a2	1.41313e-10	-0.723317	0.359	0.509	2.44358e-06	down
	Tapbp	5.69039e-15	0.718061	0.557	0.386	9.83982e-11	up
	Ccr8	1.62348e-11	-0.716014	0.278	0.46	2.80733e-07	down
	Il2rb	9.9233e-14	0.71513	0.575	0.418	1.71594e-09	up
	Dnmbp	1.70544e-12	-0.712194	0.325	0.507	2.94905e-08	down
	Tapbpl	1.7658e-06	0.710069	0.281	0.177	0.0305342	up
	Rbm8a	2.90867e-07	0.709095	0.343	0.233	0.00502967	up
	Slc7a5	3.79024e-07	-0.707762	0.227	0.343	0.00655408	down
	Insyn2b	1.12142e-06	0.707183	0.35	0.24	0.0193916	up
	Rad51b	8.28279e-08	-0.699635	0.242	0.37	0.00143226	down
	H2-K1	2.64716e-83	0.698463	0.943	0.808	4.57748e-79	up
	Psma4	3.20407e-10	0.697758	0.432	0.292	5.54048e-06	up
	Gpx1	1.10266e-08	0.696528	0.452	0.337	0.000190673	up
	Mdfic	1.42599e-25	-0.692886	0.553	0.792	2.46582e-21	down
	Gm10076	3.04531e-14	0.689067	0.551	0.403	5.26594e-10	up
	Cd226	8.35218e-08	0.688731	0.37	0.243	0.00144426	up
	Adam19	3.90291e-12	-0.685817	0.285	0.481	6.7489e-08	down
	Ctla2a	1.26206e-32	-0.685606	0.609	0.868	2.18236e-28	down
	Inpp4b	6.47709e-48	-0.681239	0.723	0.94	1.12002e-43	down
	Rbx1	6.67162e-11	0.680298	0.479	0.324	1.15366e-06	up
	Eif1a	2.55178e-06	0.679374	0.294	0.189	0.0441255	up
	Ube2e2	6.9376e-07	-0.674002	0.188	0.305	0.0119965	down
	Hlf	1.49082e-17	-0.673394	0.436	0.663	2.57793e-13	down
	Utrn	1.14913e-19	0.67228	0.701	0.535	1.98707e-15	up
	Uba52	1.63376e-17	0.668428	0.626	0.479	2.82509e-13	up
	Mtss1	2.23031e-17	-0.663091	0.479	0.674	3.85666e-13	down
	Riok1	1.19726e-06	0.657251	0.377	0.27	0.020703	up
	Runx2	4.56071e-08	0.657088	0.435	0.311	0.000788639	up
	Atp11b	2.04368e-11	0.655396	0.526	0.377	3.53393e-07	up
	Pmepa1	1.36979e-11	-0.654667	0.356	0.525	2.36864e-07	down
	Smchd1	1.27357e-14	0.649988	0.627	0.455	2.20226e-10	up
	Igf1r	1.92372e-07	0.646889	0.461	0.348	0.0033265	up
	Rab27b	3.87684e-11	-0.643175	0.335	0.509	6.70383e-07	down
	Stk19	7.96817e-09	-0.642259	0.33	0.471	0.000137786	down
	Sp100	5.92392e-14	0.641262	0.608	0.452	1.02436e-09	up
	Rchy1	1.45081e-06	0.638741	0.307	0.192	0.0250873	up
	2810013P06Rik	1.90984e-07	-0.635771	0.299	0.418	0.0033025	down
	Psma6	1.85844e-06	0.631938	0.331	0.229	0.0321361	up
	Uqcrb	5.25454e-10	0.628815	0.479	0.345	9.08614e-06	up
	Map3k2	2.0962e-13	-0.628642	0.468	0.623	3.62476e-09	down
	Plxdc2	8.54043e-34	-0.622964	0.672	0.899	1.47681e-29	down
	Ell2	4.40994e-17	-0.62268	0.551	0.717	7.62567e-13	down
	Tsc22d2	2.30608e-15	-0.615206	0.521	0.685	3.98768e-11	down
	Itgb1	1.08173e-07	0.612225	0.46	0.327	0.00187052	up
	Srsf10	8.0118e-07	0.612138	0.382	0.273	0.013854	up
	Jmy	5.08768e-08	-0.611239	0.31	0.446	0.000879761	down
	Chn2	6.18343e-13	-0.610071	0.432	0.625	1.06924e-08	down
	Tmtc2	7.66561e-07	-0.60872	0.259	0.38	0.0132554	down
	Cox10	2.49531e-06	-0.605622	0.238	0.356	0.043149	down
	Nedd4l	6.47292e-09	-0.605589	0.319	0.466	0.00011193	down
	Sema4a	1.17976e-06	-0.605465	0.284	0.402	0.0204004	down
	Dst	2.30114e-07	-0.598376	0.274	0.402	0.00397914	down
	Higd1a	4.59133e-07	0.596402	0.406	0.296	0.00793932	up
	Flna	4.94819e-07	0.5908	0.404	0.292	0.00855641	up
	Gramd1b	7.52208e-09	0.59075	0.525	0.396	0.000130072	up
	Frmd4a	1.42106e-07	-0.590275	0.307	0.437	0.00245729	down
	Jpt1	5.74254e-08	0.58963	0.449	0.323	0.000993	up
	Kif13b	4.02983e-10	-0.588659	0.422	0.573	6.96838e-06	down
	Npnt	1.79127e-06	-0.585562	0.226	0.345	0.0309747	down
	Nmt2	1.28417e-14	-0.580824	0.518	0.682	2.22059e-10	down
	Lztfl1	2.64042e-07	-0.572945	0.335	0.459	0.00456581	down
	Nub1	9.11321e-08	0.572607	0.449	0.33	0.00157586	up
	Orai1	1.05354e-08	0.569918	0.493	0.358	0.000182178	up
	Kit	2.49612e-15	-0.569774	0.517	0.698	4.31629e-11	down
	Bmpr2	1.67394e-07	-0.561997	0.323	0.455	0.00289457	down
	Tmem64	1.29875e-09	-0.560264	0.381	0.545	2.2458e-05	down
	Ubac2	5.34532e-09	0.557315	0.551	0.415	9.24313e-05	up
	Slc25a25	7.00739e-10	-0.555847	0.391	0.553	1.21172e-05	down
	B2m	2.45881e-79	0.554864	0.958	0.883	4.25177e-75	up
	Lsp1	1.74747e-15	0.553712	0.669	0.548	3.02172e-11	up
	Kdm2b	2.37084e-10	0.551988	0.591	0.455	4.09965e-06	up
	Nol4l	2.83729e-07	-0.551966	0.301	0.44	0.00490624	down
	Fchsd2	2.63001e-06	0.551125	0.457	0.361	0.0454782	up
	Virma	2.58084e-06	0.550547	0.349	0.233	0.0446279	up
	Rgcc	1.74923e-09	-0.549398	0.439	0.582	3.02478e-05	down
	Gmfg	3.80465e-09	0.548283	0.529	0.413	6.57899e-05	up
	Nedd4	5.57192e-09	-0.54396	0.384	0.529	9.63496e-05	down
	Ar	2.45664e-15	-0.541429	0.524	0.738	4.24802e-11	down
	Cycs	9.827e-09	0.541102	0.519	0.402	0.000169928	up
	Irak2	3.09512e-11	0.540144	0.658	0.548	5.35207e-07	up
	Cxcr4	2.54791e-09	-0.539709	0.475	0.584	4.40585e-05	down
	Ctla2b	8.21868e-07	-0.538102	0.262	0.396	0.0142117	down
	Npc2	9.8928e-12	0.536315	0.619	0.491	1.71066e-07	up
	Sp110	6.41013e-07	0.534898	0.46	0.352	0.0110844	up
	Ap1s3	1.97266e-06	-0.533802	0.295	0.413	0.0341112	down
	Ttc28	6.70081e-10	-0.533732	0.416	0.592	1.1587e-05	down
	Snx2	9.77213e-07	0.531701	0.424	0.305	0.016898	up
	Rb1	5.61719e-20	-0.529111	0.648	0.823	9.71324e-16	down
	Ndufb1-ps	7.50287e-07	0.525268	0.434	0.323	0.012974	up
	Ddx24	6.20208e-10	0.524056	0.587	0.447	1.07246e-05	up
	Nfatc3	1.35139e-06	0.52403	0.501	0.393	0.0233682	up
	Nebl	4.43443e-07	0.523982	0.497	0.374	0.00766802	up
	Tex2	2.2921e-10	0.523425	0.643	0.516	3.9635e-06	up
	Syne1	1.06034e-07	-0.523026	0.399	0.529	0.00183354	down
	Sorl1	1.90709e-13	-0.521466	0.533	0.726	3.29774e-09	down
	Tor1aip1	1.71638e-07	0.519661	0.5	0.378	0.00296797	up
	Gm15511	6.47095e-07	-0.51608	0.32	0.441	0.0111896	down
	Cish	1.04575e-10	-0.515005	0.525	0.633	1.80831e-06	down
	Ostf1	1.25626e-08	0.513209	0.553	0.447	0.000217233	up
	Eya2	6.45769e-10	-0.512918	0.471	0.625	1.11666e-05	down
	Phf6	7.97327e-07	0.510176	0.478	0.356	0.0137874	up
	Sf3b6	8.63599e-07	0.509516	0.454	0.358	0.0149333	up
	Psma2	2.52256e-09	0.508338	0.562	0.46	4.36201e-05	up
	Rps6ka5	4.81675e-09	-0.501745	0.445	0.594	8.32912e-05	down
	Arg1	1.85671e-07	-0.501639	0.324	0.468	0.00321063	down
	Epb41l2	2.37229e-15	-0.500511	0.666	0.754	4.10217e-11	down
	Elmsan1	6.3932e-08	0.49944	0.573	0.463	0.00110551	up
	Gata3	1.28128e-16	-0.498221	0.605	0.804	2.21559e-12	down
	Cblb	4.85466e-07	0.498101	0.533	0.422	0.00839467	up
	Sdc4	9.64636e-09	-0.497588	0.32	0.499	0.000166805	down
	Fryl	1.55321e-10	0.496782	0.666	0.556	2.68582e-06	up
	Nav2	1.74824e-14	-0.493485	0.587	0.771	3.02306e-10	down
	Rcc2	8.71814e-16	-0.492032	0.629	0.771	1.50754e-11	down
	Adam17	1.37245e-09	0.491611	0.618	0.501	2.37324e-05	up
	Aff4	2.31546e-31	-0.483461	0.781	0.919	4.00389e-27	down
	Atp6v0e	1.13327e-07	0.483098	0.494	0.393	0.00195965	up
	Susd6	4.09069e-30	-0.482595	0.791	0.911	7.07362e-26	down
	Cox5b	6.97919e-09	0.472524	0.582	0.462	0.000120684	up
	Relb	7.71877e-07	0.469627	0.522	0.403	0.0133473	up
	Stat3	3.25456e-10	0.469122	0.684	0.573	5.62778e-06	up
	Dtnbp1	1.03847e-06	-0.467046	0.439	0.551	0.0179571	down
	Osbpl3	5.4969e-07	0.464144	0.519	0.399	0.00950525	up
	Gm20186	3.92261e-08	-0.461136	0.532	0.63	0.000678297	down
	Atp6ap2	2.48913e-06	-0.460402	0.422	0.515	0.0430421	down
	Gpr183	1.01662e-11	0.458322	0.698	0.603	1.75793e-07	up
	Fnip1	8.85257e-13	-0.456166	0.608	0.742	1.53079e-08	down
	Gm26740	4.62059e-07	0.453911	0.578	0.474	0.00798993	up
	Ndufa4	8.66146e-08	0.452783	0.564	0.452	0.00149774	up
	Nr4a2	5.24117e-08	-0.44737	0.457	0.592	0.000906303	down
	Ube2j1	1.07955e-06	-0.443221	0.439	0.544	0.0186676	down
	Nfkbid	8.68261e-07	-0.433218	0.439	0.548	0.015014	down
	Lsamp	1.23954e-07	-0.431059	0.489	0.62	0.00214341	down
	Ssh2	1.17781e-10	0.430309	0.724	0.598	2.03667e-06	up
	Sec61g	4.90322e-08	0.429747	0.573	0.484	0.000847865	up
	Dusp5	4.79336e-08	0.428921	0.608	0.519	0.000828867	up
	Gm47283	3.30036e-08	-0.42709	0.504	0.626	0.000570699	down
	Ezr	1.59234e-06	0.424846	0.543	0.455	0.0275348	up
	Lcp1	7.91909e-09	0.424271	0.641	0.548	0.000136937	up
	Ptpn1	5.48773e-07	0.423485	0.58	0.471	0.00948938	up
	Cox5a	2.65658e-07	0.423047	0.555	0.469	0.00459376	up
	Fgl2	2.97281e-09	-0.422489	0.519	0.713	5.14058e-05	down
	Timm23	7.28648e-08	0.41919	0.6	0.497	0.00125998	up
	Mbd5	2.25373e-10	-0.416841	0.618	0.717	3.89714e-06	down
	Pxdc1	8.93018e-08	-0.416243	0.482	0.641	0.00154421	down
	Chmp4b	3.08921e-08	0.416207	0.627	0.525	0.000534187	up
	Xpr1	1.63388e-06	-0.413896	0.464	0.569	0.0282531	down
	Tiam1	3.58401e-08	-0.404478	0.5	0.66	0.000619747	down
	Zfp36l2	2.3804e-19	-0.403631	0.776	0.87	4.11619e-15	down
	Bhlhe40	3.89206e-20	-0.403153	0.745	0.833	6.73016e-16	down
	Cytip	2.24665e-10	0.402221	0.723	0.629	3.8849e-06	up
	Antxr2	1.27932e-06	-0.400815	0.467	0.582	0.0221219	down
	Faah	2.19543e-06	-0.399144	0.385	0.537	0.0379634	down
	Clta	3.46188e-07	0.385707	0.6	0.5	0.00598628	up
	Xrn2	2.37753e-09	0.384411	0.676	0.6	4.11122e-05	up
	Cobll1	1.89179e-09	-0.383699	0.612	0.748	3.27128e-05	down
	Gnaq	4.20709e-09	-0.374546	0.614	0.752	7.2749e-05	down
	Rel	2.74351e-06	0.370735	0.619	0.509	0.0474407	up
	Eif4a1	5.47257e-08	0.368837	0.641	0.548	0.000946316	up
	Ncoa1	2.86864e-06	-0.365153	0.53	0.639	0.0496046	down
	Cdk8	1.81954e-07	-0.364117	0.587	0.704	0.00314635	down
	Ikzf3	6.16339e-07	0.363382	0.69	0.623	0.0106577	up
	Frmd4b	4.25966e-09	-0.361681	0.629	0.757	7.3658e-05	down
	Fam129a	1.11482e-13	-0.352999	0.766	0.883	1.92775e-09	down
	Trps1	3.85455e-08	-0.351007	0.636	0.754	0.000666529	down
	Saraf	6.21643e-14	-0.3501	0.749	0.809	1.07494e-09	down
	Skil	3.60055e-07	-0.349384	0.623	0.705	0.00622607	down
	Ubash3b	1.34691e-06	-0.347482	0.568	0.686	0.0232907	down
	Arl6ip5	1.02486e-07	0.344198	0.695	0.598	0.0017722	up
	Nfkbiz	1.64841e-14	-0.342184	0.776	0.855	2.85043e-10	down
	Iqgap2	8.36811e-08	0.338305	0.737	0.62	0.00144701	up
	Ldlrad4	8.57462e-13	-0.335571	0.787	0.849	1.48272e-08	down
	Actg1	1.37806e-18	0.331079	0.864	0.812	2.38295e-14	up
	Tpm3-rs7	2.07115e-06	0.328825	0.639	0.556	0.0358143	up
	Nfkb1	1.33126e-31	-0.328783	0.928	0.968	2.30201e-27	down
	Nek7	1.67738e-06	-0.328651	0.571	0.679	0.0290052	down
	Chst11	5.84522e-07	-0.323318	0.623	0.732	0.0101075	down
	H2-D1	1.21891e-55	0.322145	0.976	0.944	2.10775e-51	up
	Fosb	1.49138e-38	-0.321556	0.928	0.96	2.5789e-34	down
	Crtc3	1.62712e-06	-0.320039	0.597	0.699	0.0281362	down
	Arhgap26	2.31634e-09	0.315595	0.788	0.735	4.00541e-05	up
	Rbms1	1.72318e-07	-0.311621	0.69	0.782	0.00297973	down
	Etv6	3.6292e-10	0.306995	0.801	0.752	6.27561e-06	up
	Tmbim6	2.19546e-06	0.306951	0.652	0.595	0.0379639	up
	Tpr	1.1876e-09	0.306086	0.783	0.702	2.05359e-05	up
	Foxn3	1.18856e-07	-0.300948	0.697	0.793	0.00205525	down
	Cd53	6.26535e-07	0.299475	0.699	0.645	0.010834	up
	Tspo	1.30277e-08	0.296311	0.729	0.68	0.000225276	up
	Hspa4	2.97301e-07	-0.287443	0.709	0.801	0.00514092	down
	Rgs2	4.81183e-09	-0.285835	0.765	0.812	8.32062e-05	down
	Cnot6l	5.79765e-10	-0.283847	0.783	0.842	1.00253e-05	down
	Cd47	1.1995e-07	0.279847	0.762	0.705	0.00207418	up
	Samsn1	1.37685e-14	-0.278274	0.86	0.93	2.38084e-10	down
	Diaph1	2.71411e-06	0.277427	0.737	0.655	0.0469324	up
	Id2	2.05886e-06	-0.27728	0.694	0.768	0.0356018	down
	Tmsb10	7.50487e-23	0.27517	0.868	0.848	1.29774e-18	up
	Crip1	1.52392e-06	0.274833	0.774	0.721	0.0263516	up
	Ppp3ca	1.18107e-12	-0.271957	0.855	0.928	2.0423e-08	down
	Hmgb1	1.35118e-09	0.269152	0.809	0.751	2.33646e-05	up
	Mllt3	1.71407e-06	-0.261591	0.727	0.808	0.0296397	down
	Arpc1b	6.12153e-07	0.258744	0.734	0.691	0.0105853	up
	Arpc3	8.10312e-09	0.257745	0.817	0.74	0.000140119	up
	Furin	1.84659e-06	-0.251818	0.773	0.826	0.0319313	down
	Nr3c1	6.77457e-09	-0.251628	0.821	0.906	0.000117146	down
	Fos	6.90497e-10	-0.250228	0.842	0.894	1.19401e-05	down
