# Supplementary material for: Trained ILCs confer adaptive immunity-independent protection against influenza
Source: J Virol. 2025 Aug 4;99(9):e00532-25. doi: 10.1128/jvi.00532-25 (PMC12455922; doi:10.1128/jvi.00532-25)
Supplement: Table S4 — Enriched pathways shared among ILCs. [file jvi.00532-25-s0010.xlsx]

## Sheet: Sheet1
	Supplemenary Table 4
	category	term.ID	term.description	observed.gene.count	background.gene.count	strength	fdr	genes
	Reactome	MMU-1257604	PIP3/AKT Signaling	35	236	0.56	1.11e-08	Psmb4,Psmb1,Psmb6,Psmc5,Psma6,Psmd6,Psmb5,Psmb8,Psmd13,Psma7,Lamtor2,Psmc4,Lamtor1,Psmb10,Psma4,Rac2,Psmd7,Foxo1,Lamtor4,Psmc3,Pml,Psma5,Mbd3,Csnk2a1,Psmb3,Rps27a,Foxo3,Rhog,Eed,Psma2,Wwp2,Psmb9,Csnk2b,Psme1,Gatad2b
	Reactome	MMU-170834	TGF-Î² Signaling	14	78	0.64	0.00017	Arhgef18,Ube2m,Nedd8,Smad7,Rbl1,Skil,Ski,Smad3,Fkbp1a,Usp9x,Smurf2,Rps27a,Ccnc,Ccnt1
	GO Process	GO:0050729	Inflammatory Regulation	20	146	0.52	0.00073	Ccl3,Ifi35,Nfkbia,Casp4,Nmi,Zbp1,Pycard,Ccl5,Nfkbiz,Gpsm3,Ptger4,Ifng,Nkg7,Cebpb,Fcer1g,Lgals1,Cd47,Park7,Rps19,Ccr5
	GO Process	GO:0051607	Defense Response to Virus	37	259	0.75	1.84e-13	Ifngr1,Ddit4,Ifnar1,Ifnar2,Eif2ak2,Ifitm3,Irf7,Casp1,Ifih1,Zbp1,Gbp2b,Oas3,Slfn8,Ddx58,Cxcl10,Gbp7,Bst2,Vamp8,Samhd1,Trim12c,Ddx60,Trim30a,Dtx3l,Ifi27,Isg15,Pml,Stat2,Plscr1,Adar,Irf1,Ifi204,Parp9,Isg20,Setd2,Stat1,Rtp4,Nlrc5
	KEGG	mmu04621	NOD-like Receptor Signaling	26	193	0.73	7.15e-10	Rhoa,Vdac3,Cyba,Gabarap,Nampt,Vdac2,Ifnar1,Ifnar2,Irf7,Casp1,Gbp2b,Txn1,Oas3,Gbp7,Mapk1,Stat2,Gbp5,P2rx7,Trpm7,Gbp3,Ifi204,Irf9,Gbp2,Erbin,Casp8,Stat1
	KEGG	mmu05164	Influenza A	25	166	0.78	2.12e-10	Slc25a5,Ifngr1,Ifnar1,Ifnar2,Eif2ak2,Fas,Irf7,Casp1,Ifih1,Bax,Oas3,Tnfsf10,Ddx58,Cxcl10,Jak2,Mapk1,Eif2s1,Actg1,Pml,Stat2,Actb,Adar,Irf9,Casp8,Stat1
	GO Process	GO:0045071	Viral Replication Inhibition	9	59	0.78	0.0022	Eif2ak2,Ifitm3,Ifih1,Oas3,Bst2,Isg15,Plscr1,Ifi204,Isg20
	GO Process	GO:0060338	Type I Interferon Signaling	9	43	0.92	0.00033	Irf7,Zbp1,Usp18,Oas3,Samhd1,Isg15,Stat2,Adar,Nlrc5
	GO Process	GO:0072593	ROS Metabolic Process	11	104	0.62	0.0059	Ndufs3,Cyba,Ddit4,Prdx5,Acox1,Prdx6,P2rx7,Park7,Ndufa13,Prdx1,Cycs
	GO Process	GO:0032481	Type I Interferon Production	9	72	0.7	0.0074	Ifnar1,Irf7,Ifih1,Oas3,Ddx58,Isg15,Irf1,Setd2,Stat1
	GO Process	GO:0060760	Cytokine Stimulus Regulation	14	64	0.94	8.12e-07	Hif1a,Irf7,Casp1,Ifih1,Zbp1,Parp14,Ddx58,Igtp,Irgm1,Cxcr4,Crebrf,Parp9,Laptm5,Nlrc5
	GO Process	GO:0045089	Innate Immune Response	25	146	0.85	7.89e-11	Ifi35,Irf7,Xcl1,Nmi,Zbp1,Klrk1,Tyrobp,H2-M3,Igtp,Irgm1,Ifi209,Trim30a,Plcg2,Hmgb1,Ifi208,Gbp5,Klrd1,Parp9,Ifi203,Clnk,Txk,Ifi206,Mndal,Nlrc5,Cd226
	GO Process	GO:0034341	IFN-Î³ Response	31	150	0.93	2.25e-15	Il12rb1,Ifngr1,Xcl1,Nmi,Gbp2b,Gbp8,Gbp9,Ccl5,Irf8,Tgtp2,Stx11,Gbp7,Irgm1,Bst2,Irgm2,Ifng,Sp100,Gbp10,Tgtp1,Actg1,H2-Q7,Gbp5,Gbp4,Cd47,Gbp3,Irf1,Il23r,Gbp2,Stat1,Gbp6,Nub1
	GO Process	GO:0035456	IFN-Î² Response	24	69	1.15	6.39e-16	Gbp2b,Iigp1,Tgtp2,Igtp,Gbp7,Irgm1,Bst2,Irgm2,Ifi209,Tgtp1,Ifi208,9930111J21Rik2,Gm12185,Ifit1,Gbp3,Irf1,Ifi47,Ifi203,Xaf1,Gbp2,Ifi206,Mndal,Stat1,Gbp6
	WikiPathways	WP1253	Type II Interferon Signaling	15	31	1.3	1.97e-11	Ifngr1,Eif2ak2,Gbp2b,Irf8,Cxcl10,Socs3,Ifng,Isg15,Stat2,Icam1,Irf1,Irf9,Tap1,Psmb9,Stat1
	KEGG	mmu04622	RIG-I Receptor Signaling	8	70	0.67	0.0035	Irf7,Ifih1,Nfkb1,Ddx58,Cxcl10,Isg15,Trim25,Ripk1
	Reactome	MMU-1169408	ISG15 Antiviral Mechanism	8	28	1.07	0.00012	Eif2ak2,Usp18,Nedd4,Ddx58,Isg15,Trim25,Eif4a1,Stat1
	GO Process	GO:0001819	Cytokine Production	54	520	0.63	2.55e-15	Il12rb1,Tbx21,Kit,Il12rb2,Cd83,Cd274,Ifngr1,Rgcc,Eif2ak2,Irf7,Il17a,Cd28,Il1r1,Xcl1,Ifih1,Cd2,Il6ra,Klrk1,Tyrobp,Il4ra,Atp6ap2,H2-M3,Ccl5,Irf8,Slc7a5,Ddx58,Cd81,Spn,Sorl1,Ifng,Fcer1g,Plcg2,Isg15,Hmgb1,Gbp5,Il1rl1,Adam17,B2m,Cd3e,Rel,Gata3,Pde4b,Il18r1,Irf1,Il23r,Furin,Stat3,Clnk,Txk,Ripk1,Ifi206,Mndal,Stat1,Cd226
	GO Process	GO:0032760	TNF Regulation	13	113	0.67	0.00047	Ifngr1,Il17a,Ifih1,Cd2,Tyrobp,Ddx58,Spn,Ifng,Fcer1g,Plcg2,Hmgb1,Stat3,Ripk1
	KEGG	mmu04630	JAK-STAT Signaling	16	165	0.6	7.88e-05	Il12rb1,Ptpn6,Il12rb2,Ifngr1,Il6ra,Il4ra,Socs3,Ifng,Cish,Stat2,Il2rb,Il23r,Il9r,Stat3,Irf9,Stat1
	GO Process	GO:0006954	Inflammatory Response	38	539	0.46	1.48e-06	Pparg,Kit,Ifngr1,Nampt,Il17a,Il1r1,Xcl1,Bmp2,Tnfrsf1b,Tyrobp,Il4ra,Ccl5,Nfkbiz,Nfkbid,Rps6ka5,Cxcl10,Irak2,Ifng,Nkg7,Lilrb4a,Fcer1g,Hmgb1,Icam1,Itgb1,Gbp5,Relb,Ccr6,Serpinb9,Adam17,Cd47,Rel,Gata3,Oprm1,Il18r1,Il23r,Stat3,Ripk1,Cers6
	KEGG	mmu04064	NFkB signaling pathway	11	99	0.66	0.00057	Map3k14,Il1r1,Nfkb1,Ddx58,Bcl2a1b,Plcg2,Icam1,Relb,Trim25,Lck,Ripk1
	KEGG	mmu04668	TNF Signaling	13	112	0.68	9.5e-05	Map3k14,Fos,Nfkb1,Tnfrsf1b,Ccl5,Rps6ka5,Cxcl10,Socs3,Icam1,Il18r1,Irf1,Ifi47,Ripk1
	GO Process	GO:0001910	Leukocyte Mediated Cytotoxicity	15	95	0.81	3.87e-06	Arg1,H2-K1,Tap2,Xcl1,Klrk1,Klrb1f,Tyrobp,H2-M3,Serpinb9,B2m,H2-T23,Klrd1,Tap1,H2-D1,Cd226
	GO Process	GO:0002703	Leukocyte Mediated Immunity	36	267	0.74	5.02e-13	Tbx21,Ptpn6,Kit,Blk,Arg1,H2-K1,Tap2,Cd28,Il1r1,Xcl1,Tnfrsf1b,Klrk1,Klrb1f,Tyrobp,Il4ra,H2-M3,Ddx58,Cd81,Spn,Bst2,Ifng,Lilrb4a,Fcer1g,Plcg2,Hmgb1,Serpinb9,B2m,H2-T23,Lilr4b,Gata3,Il18r1,Klrd1,Tap1,Clnk,H2-D1,Cd226
	GO Process	GO:0019221	Cytokine Signaling Pathway	32	371	0.55	2.89e-07	Il12rb1,Ptpn6,Kit,Il12rb2,Ifngr1,Irf7,Il17a,Il1r1,Xcl1,Nmi,Il6ra,Tnfrsf1b,Iigp1,Il4ra,Ccr8,Ccl5,Rps6ka5,Cxcl10,Cxcr4,Irak2,Ifng,Fcer1g,Stat2,Il2rb,Ccr6,Il1rl1,Il18r1,Irf1,Il23r,Il9r,Stat3,Stat1
	GO Process	GO:0070663	Leukocyte Proliferation	33	284	0.68	2.43e-10	Il12rb1,Ptpn6,Kit,Tspan32,Il12rb2,Blk,Cd274,Sdc4,Arg1,Ctla4,Cd28,Xcl1,Tnfrsf1b,Tyrobp,Ccl5,Cd81,Spn,Gpr183,Ppp3ca,Ifng,Pde5a,Lilrb4a,Hmgb1,Lst1,Ikzf3,Cd3e,Lilr4b,Irf1,Ripor2,Cblb,Tnfrsf9,Il23r,Mndal
	GO Process	GO:1902105	Leukocyte Differentiation	36	349	0.63	4.89e-10	Tbx21,Ptpn6,Cd83,Fos,Ctla2a,Rb1,Il17a,Ctla4,Cd28,Car2,Lef1,Rorc,Tyrobp,Il4ra,H2-DMa,Ccl5,Nfkbiz,Nfkbid,Ubash3b,Fgl2,Zfp36l2,Ppp3ca,Tmem64,Ifng,Lilrb4a,Hmgb1,Tcf7,Zbtb16,Ikzf3,Lilr4b,Gata3,Irf1,Lck,Ripk1,Inpp4b,Id2
	KEGG	mmu04650	NK-mediated Cytotoxicity	18	114	0.81	5.47e-08	Ptpn6,Ncr1,Ifngr1,H2-K1,Klrk1,Tyrobp,Ppp3ca,Ifng,Cd48,Fcer1g,Plcg2,Icam1,H2-T23,Klrd1,Lck,Nfatc1,H2-D1,Cd247
	GO Process	GO:0031396	Regulation of protein ubiquitination	26	229	0.44	0.00079	Gabarap,Pdcd6,Angpt1,Rbx1,Hsp90ab1,Smad7,Hspa5,Nmi,Rps3,Tspo,Rpl37,Rps15,Rps7,Rpl5,Isg15,Rassf1,Gbp4,Peli1,Rpl23,Rpl11,March7,Park7,Ppia,Rps20,Daxx,Ubxn1
	GO Process	GO:2000379	Positive regulation of reactive oxygen species metabolic process	13	79	0.6	0.004	Itgb2,Clcn3,Cyba,Xdh,Dcxr,Tyrobp,Tspo,Eif5a,Gnai2,Romo1,Foxo3,Park7,Gstp1
	KEGG	mmu04068	FoxO signaling pathway	13	129	0.39	0.0347	Ccnd2,Braf,Gadd45b,Gabarap,Hras,Ccng2,Rbl2,Smad3,Agap2,Sos2,Foxo1,Foxo3,Bcl2l11
	Reactome	MMU-9020702	Interleukin-1 signaling	26	102	0.79	9.43e-11	Psmb4,Psmb1,Psmb6,Psmc5,Psma6,Nfkbia,Psmd6,Psmb5,Rbx1,Psmb8,Psmd13,Psma7,Psmc4,Psmb10,Psma4,Psmd7,Irak2,Psmc3,Psma5,Peli1,Psmb3,Rps27a,Psma2,Psmb9,Psme1,Nlrc5
	Reactome	MMU-844456	The NLRP3 inflammasome	4	10	0.99	0.017	Hsp90ab1,Txn1,Pycard,Sugt1
	GO Process	GO:0051928	Positive regulation of calcium ion transport	12	156	0.49	0.0325	Bax,Tspo,Ramp3,Cxcl10,Cxcr4,Gimap5,P2rx7,Dbi,Lgals3,Sri,Gimap3,Calm1
	GO Process	GO:0061621	Canonical glycolysis	4	17	0.97	0.0481	Pkm,Gpi1,Pgk1,Aldoa
	Reactome	MMU-391906	Leukotriene receptors	3	5	1.38	0.0083	Cysltr2,Ltb4r1,Cysltr1
	Reactome	MMU-6785807	Interleukin-4 and Interleukin-13 signaling	4	14	1.06	0.0091	Hsp90b1,Jak2,Stat1,Socs1
	WikiPathways	WP151	IL-5 signaling pathway	8	67	0.68	0.0139	Bax,Lyn,Il5,Jak2,Mapk1,Il2rb,Stat1,Socs1
	GO Process	GO:0022409	Positive regulation of cell-cell adhesion	33	325	0.62	4.87e-09	Il12rb1,Bmp7,Il12rb2,Adam19,Cd83,Cd274,Cd28,Xcl1,Il6ra,Lef1,Il4ra,H2-DMa,Ccl5,Nfkbiz,Nfkbid,Cd81,Spn,Ppp3ca,Ifng,Lilrb4a,Hmgb1,Icam1,Magi1,Zbtb16,B2m,Cd47,Cd3e,Lilr4b,Gata3,Irf1,Gcnt2,Il23r,Lck
	GO Process	GO:0032731	Positive regulation of interleukin-1 beta production	8	65	0.7	0.0103	Il17a,Tyrobp,Ifng,Hmgb1,Gbp5,Stat3,Ifi206,Mndal
	GO Process	GO:0032755	Positive regulation of interleukin-6 production	10	109	0.57	0.0162	Il17a,Ifih1,Il6ra,Tyrobp,Ddx58,Ifng,Fcer1g,Plcg2,Hmgb1,Stat3
	GO Process	GO:0032747	Positive regulation of interleukin-23 production	3	6	1.31	0.0258	Il17a,Ifng,Plcg2
	KEGG	mmu04659	Th17 cell differentiation	25	101	1.01	4.59e-14	Il12rb1,Tbx21,Ifngr1,Fos,Nfkbie,Il17a,Il1r1,Il6ra,Rorc,Nfkb1,Il4ra,Cd3d,H2-DMa,Ppp3ca,Ifng,Il2rb,Cd3e,Gata3,Nfatc3,Il23r,Stat3,Lck,Nfatc1,Cd247,Stat1
